# Supplementary material for: Empirical codon substitution matrix
Source: BMC Bioinformatics. 2005 Jun 1;6:134. doi: 10.1186/1471-2105-6-134 (PMC1173088; doi:10.1186/1471-2105-6-134)
Supplement: Additional File 1 — The 64 × 64 matrix containing the observed substitution counts as described in the results section. [file 1471-2105-6-134-S1.txt]

	AAA	AAC	AAG	AAT	ACA	ACC	ACG	ACT	AGA	AGC	AGG	AGT	ATA	ATC	ATG	ATT	CAA	CAC	CAG	CAT	CCA	CCC	CCG	CCT	CGA	CGC	CGG	CGT	CTA	CTC	CTG	CTT	GAA	GAC	GAG	GAT	GCA	GCC	GCG	GCT	GGA	GGC	GGG	GGT	GTA	GTC	GTG	GTT	TAA
AAA	96208	2590	69693.5	2897.5	2150	866	564.5	930	10323	1409.5	6452.5	1223.5	515.5	238	996.5	290	3509.5	851	5090	798.5	589	265	179	344.5	2357	2054	2755.5	1346.5	181.5	183	442	199	4024	818	2882.5	918	989.5	509.5	247	594	843	399.5	469	327	295.5	182	488	234	0
AAC	2590	71352	2552.5	38479	1289.5	2484.5	471.5	1651	669	9548	579.5	4687	154.5	557.5	386	331.5	742	2804	1641	1586	283.5	400.5	116	331.5	166.5	471	270.5	216.5	63	223	235.5	131.5	1262.5	5042.5	1517	3384	565.5	1145	244.5	768	864	2093	772	996	121	318	295	233	0
AAG	69693.5	2552.5	123210	2566	1597.5	898.5	769	788.5	7668	1413	9623	1129.5	324.5	251.5	1554.5	257.5	2578	945.5	7843.5	763	472.5	262	215	302	2166.5	2615.5	3769.5	1484	140.5	185	646	182	2700.5	802.5	4676	866	746	569	299.5	532	607.5	442.5	693	314	216	185	615	194.5	0
AAT	2897.5	38479	2566	53939	1367.5	1469.5	469.5	2273	688	5683.5	546.5	6874.5	175.5	340.5	421	532	837	1756	1636	2237	343	301.5	116	459.5	186	275	251	305	70.5	136	233.5	229.5	1536	3163	1626	5339	677	725.5	216	1008	873.5	1268.5	634.5	1333.5	133.5	212	301	312.5	0
ACA	2150	1289.5	1597.5	1367.5	35232	17926.5	9496.5	18340.5	920	2258	519.5	1731.5	1551.5	973	2803.5	1073.5	638.5	260	1064.5	273.5	1814	817	427	1155	138	150	191.5	114.5	284.5	284	891.5	300.5	996.5	336.5	983	491.5	4795	2571	1024	2889	660	461.5	422	363	1081.5	788	2028	947.5	0
ACC	866	2484.5	898.5	1469.5	17926.5	36134	7531	17440.5	350	4379.5	302	1922	638.5	2020	1475.5	1100	315.5	406	694.5	248.5	771.5	1298.5	280	967	93.5	193	133	94	122.5	449	620	254	480	583.5	601.5	401	2036.5	5189.5	825	2615.5	386	808	303	378	491	1460	1372.5	880	0
ACG	564.5	471.5	769	469.5	9496.5	7531	4840	6761.5	214	948	253	646	313	378.5	1312.5	387	172.5	92	456	80	352	299	173	310	57	75.5	95	37.5	77	128	393.5	122	247.5	148	374	142.5	1082.5	994.5	517.5	909	186	192	183	119	279	311.5	873	353.5	0
ACT	930	1651	788.5	2273	18340.5	17440.5	6761.5	25084	351.5	2843.5	269	2925	667.5	1087	1535	1846.5	371.5	263.5	635	330	913	800.5	290.5	1466.5	76	135	112.5	130	133.5	266	585	379	516.5	444.5	618	631	2329	2638	753.5	4182	406	513	325	507	517	838.5	1423.5	1315.5	0
AGA	10323	669	7668	688	920	350	214	351.5	32292	1116	17689.5	981	286.5	126	472.5	135	1300	541.5	1842.5	483	201	118	86.5	133.5	7748.5	5742.5	7752	4281	95.5	104	286.5	112	824	199.5	572	227.5	356	225	99	231.5	1333	422	575.5	299	153.5	88	214	103.5	0
AGC	1409.5	9548	1413	5683.5	2258	4379.5	948	2843.5	1116	57914	1039	27131.5	214.5	748	510.5	477	539.5	1177	1189.5	697.5	396.5	613.5	165.5	475	275.5	804.5	383	336.5	65	256	316	176.5	907.5	1909	1136.5	1307.5	1037.5	2209.5	422	1423.5	2036.5	5556	1738	2236	193.5	507.5	460	401	0
AGG	6452.5	579.5	9623	546.5	519.5	302	253	269	17689.5	1039	25475	823.5	158.5	110	632	111.5	814.5	518	2142	380	168	105	90.5	111	5227.5	5664.5	8385.5	3370.5	66.5	109.5	314.5	84.5	466.5	161	785.5	176.5	258	215	114	172	613	367	1004	229	86.5	95	288.5	82	0
AGT	1223.5	4687	1129.5	6874.5	1731.5	1922	646	2925	981	27131.5	823.5	32705	184.5	317	396	582	429	580.5	806	755.5	337	276	108.5	476	191	305.5	277.5	376.5	52.5	115	208	166	769.5	1018	897	1580	890	1001.5	287	1419.5	1509	2415.5	1215	2611.5	144	245	358.5	403.5	0
ATA	515.5	154.5	324.5	175.5	1551.5	638.5	313	667.5	286.5	214.5	158.5	184.5	15319	14087.5	3855.5	12788	144	65	226	77.5	231	112	60.5	150.5	54	43.5	54.5	37.5	1069	1243	2813.5	1093	261.5	54.5	222.5	84	707.5	382.5	180	449	157	89	92	59.5	2739.5	2315.5	4890	2457	0
ATC	238	557.5	251.5	340.5	973	2020	378.5	1087	126	748	110	317	14087.5	61352	3852	32596.5	132	166.5	268	121	169.5	245	67	186	32	70.5	52.5	41.5	961.5	4028.5	4295.5	2231	167.5	152	197.5	87	504.5	1198	233.5	725.5	106.5	244	115	97	2386.5	9040.5	7847.5	5191	0
ATG	996.5	386	1554.5	421	2803.5	1475.5	1312.5	1535	472.5	510.5	632	396	3855.5	3852	107424	3979.5	463.5	200.5	1249.5	227	453.5	264	183	335	113.5	145	222	94.5	1832	2784.5	10140	2441.5	437.5	149.5	752.5	162	1378	1023	529.5	1013	309	225.5	368	163.5	1766.5	1747	7013.5	1937	0
ATT	290	331.5	257.5	532	1073.5	1100	387	1846.5	135	477	111.5	582	12788	32596.5	3979.5	46157	126.5	127.5	274.5	179.5	203	165.5	55.5	295.5	46.5	47.5	49.5	51	938	2316.5	3789	2897.5	185	104.5	241	202	626	661.5	206	1048	134.5	154.5	98	153	2395.5	4787	6937	7517	0
CAA	3509.5	742	2578	837	638.5	315.5	172.5	371.5	1300	539.5	814.5	429	144	132	463.5	126.5	29917	2796	40379.5	2615.5	2035	773	567	963	1263.5	823	1197.5	649	460	378.5	1142.5	417	3385	609.5	2955.5	715.5	607.5	370.5	184.5	399	446	220.5	272	155.5	186.5	140.5	329.5	177	0
CAC	851	2804	945.5	1756	260	406	92	263.5	541.5	1177	518	580.5	65	166.5	200.5	127.5	2796	49999	6296	27210.5	603	983.5	276.5	713	567.5	2064	796	942	152.5	706.5	609	450.5	560	1004.5	778	648	213	376.5	92.5	243	184	413.5	159	167	69.5	162.5	186.5	105	0
CAG	5090	1641	7843.5	1636	1064.5	694.5	456	635	1842.5	1189.5	2142	806	226	268	1249.5	274.5	40379.5	6296	147943	5303.5	2952.5	1627	1480	1697.5	1696.5	1981	4100	1257	700.5	994.5	3500.5	902.5	5168	1346.5	9165.5	1347.5	960	936.5	459.5	794	601.5	526.5	712	337.5	284	300	838	326	0
CAT	798.5	1586	763	2237	273.5	248.5	80	330	483	697.5	380	755.5	77.5	121	227	179.5	2615.5	27210.5	5303.5	32782	556.5	600	227	986	477	1007.5	607.5	1134.5	135	455	563	643.5	628	625.5	714	922	224	196.5	83	290	183.5	247	139	254	63.5	102.5	169	130.5	0
CCA	589	283.5	472.5	343	1814	771.5	352	913	201	396.5	168	337	231	169.5	453.5	203	2035	603	2952.5	556.5	48205	22089.5	11241.5	29263	232.5	192	254.5	141.5	710.5	467	1627.5	570.5	597	207	654.5	257	2249	1280.5	515.5	1481	336	272.5	235	190.5	341.5	259.5	626.5	283	0
CCC	265	400.5	262	301.5	817	1298.5	299	800.5	118	613.5	105	276	112	245	264	165.5	773	983.5	1627	600	22089.5	38380	8697.5	25371.5	119	325.5	170	146.5	247	924.5	823	515	299.5	286	421.5	204.5	1076.5	2116	451	1317	206	342	192	162.5	153.5	347.5	380.5	225.5	0
CCG	179	116	215	116	427	280	173	290.5	86.5	165.5	90.5	108.5	60.5	67	183	55.5	567	276.5	1480	227	11241.5	8697.5	6035	9430	81	112	185.5	65	173.5	189	847.5	208	175.5	95.5	256.5	94.5	578.5	554.5	344	485	111.5	131	121	65.5	79	101	249	100.5	0
CCT	344.5	331.5	302	459.5	1155	967	310	1466.5	133.5	475	111	476	150.5	186	335	295.5	963	713	1697.5	986	29263	25371.5	9430	46890	136.5	206.5	156	270.5	288	640	971.5	1127.5	372	215.5	436.5	298	1506.5	1595.5	467	2405	246.5	276.5	187	270.5	179	246	457	444	0
CGA	2357	166.5	2166.5	186	138	93.5	57	76	7748.5	275.5	5227.5	191	54	32	113.5	46.5	1263.5	567.5	1696.5	477	232.5	119	81	136.5	7666	6108.5	6700	4546.5	103.5	109.5	242.5	87.5	207	57.5	201	63.5	94.5	74	32.5	54.5	244	105	153.5	92	36.5	28.5	64.5	28.5	0
CGC	2054	471	2615.5	275	150	193	75.5	135	5742.5	804.5	5664.5	305.5	43.5	70.5	145	47.5	823	2064	1981	1007.5	192	325.5	112	206.5	6108.5	20141	8089	7561	62	375	329	182	151.5	157	277	109.5	87	204.5	56	95.5	158	402	151.5	126	26.5	73	101	50	0
CGG	2755.5	270.5	3769.5	251	191.5	133	95	112.5	7752	383	8385.5	277.5	54.5	52.5	222	49.5	1197.5	796	4100	607.5	254.5	170	185.5	156	6700	8089	13258	5334	105	160.5	586	149.5	220	98.5	452.5	100	137.5	119	82.5	119	211.5	199	348.5	95	42.5	58	153	49.5	0
CGT	1346.5	216.5	1484	305	114.5	94	37.5	130	4281	336.5	3370.5	376.5	37.5	41.5	94.5	51	649	942	1257	1134.5	141.5	146.5	65	270.5	4546.5	7561	5334	7173	49	141.5	196	198.5	144	73.5	156.5	106	82	95	31.5	106.5	130	150	95	159.5	24	38	66.5	50	0
CTA	181.5	63	140.5	70.5	284.5	122.5	77	133.5	95.5	65	66.5	52.5	1069	961.5	1832	938	460	152.5	700.5	135	710.5	247	173.5	288	103.5	62	105	49	7116	7111	19320	6535	129.5	30	126	35.5	281.5	159.5	71	176	67	36	43.5	29.5	562.5	455.5	1178.5	451	0
CTC	183	223	185	136	284	449	128	266	104	256	109.5	115	1243	4028.5	2784.5	2316.5	378.5	706.5	994.5	455	467	924.5	189	640	109.5	375	160.5	141.5	7111	38629	32345.5	18525.5	134.5	110	196.5	69.5	280.5	568	132	343.5	83.5	134	74	54	630	2084.5	1986.5	1154.5	0
CTG	442	235.5	646	233.5	891.5	620	393.5	585	286.5	316	314.5	208	2813.5	4295.5	10140	3789	1142.5	609	3500.5	563	1627.5	823	847.5	971.5	242.5	329	586	196	19320	32345.5	118240	28276.5	356	130.5	602.5	130	888.5	762.5	449.5	750.5	176.5	176	249	115.5	1713.5	2074.5	6911	2045.5	0
CTT	199	131.5	182	229.5	300.5	254	122	379	112	176.5	84.5	166	1093	2231	2441.5	2897.5	417	450.5	902.5	643.5	570.5	515	208	1127.5	87.5	182	149.5	198.5	6535	18525.5	28276.5	28330	142.5	83.5	173.5	110.5	323	356	121	489.5	86	93	69	84.5	604.5	1039.5	1703.5	1636	0
GAA	4024	1262.5	2700.5	1536	996.5	480	247.5	516.5	824	907.5	466.5	769.5	261.5	167.5	437.5	185	3385	560	5168	628	597	299.5	175.5	372	207	151.5	220	144	129.5	134.5	356	142.5	103189	12467.5	84720	14455.5	2308	1098	581	1231	2892.5	998.5	1460	799.5	541	322.5	947	399	0
GAC	818	5042.5	802.5	3163	336.5	583.5	148	444.5	199.5	1909	161	1018	54.5	152	149.5	104.5	609.5	1004.5	1346.5	625.5	207	286	95.5	215.5	57.5	157	98.5	73.5	30	110	130.5	83.5	12467.5	89663	16301.5	54944	629	1320.5	294.5	764.5	1078.5	2432	777.5	1002	118.5	350.5	273.5	232.5	0
GAG	2882.5	1517	4676	1626	983	601.5	374	618	572	1136.5	785.5	897	222.5	197.5	752.5	241	2955.5	778	9165.5	714	654.5	421.5	256.5	436.5	201	277	452.5	156.5	126	196.5	602.5	173.5	84720	16301.5	153040	16448.5	2044.5	1469	1043.5	1399	1881	1193.5	2418	799	488	411.5	1558.5	424.5	0
GAT	918	3384	866	5339	491.5	401	142.5	631	227.5	1307.5	176.5	1580	84	87	162	202	715.5	648	1347.5	922	257	204.5	94.5	298	63.5	109.5	100	106	35.5	69.5	130	110.5	14455.5	54944	16448.5	91026	764	799	260	1349	1128	1405	805.5	1813	147.5	206	323.5	434	0
GCA	989.5	565.5	746	677	4795	2036.5	1082.5	2329	356	1037.5	258	890	707.5	504.5	1378	626	607.5	213	960	224	2249	1076.5	578.5	1506.5	94.5	87	137.5	82	281.5	280.5	888.5	323	2308	629	2044.5	764	35723	21142.5	7781	24351	2200	1224	1313.5	996	1749	1266.5	3575.5	1573	0
GCC	509.5	1145	569	725.5	2571	5189.5	994.5	2638	225	2209.5	215	1001.5	382.5	1198	1023	661.5	370.5	376.5	936.5	196.5	1280.5	2116	554.5	1595.5	74	204.5	119	95	159.5	568	762.5	356	1098	1320.5	1469	799	21142.5	54861	8043	28520.5	1385	2567	1146.5	1034	945	3243	2751	1786.5	0
GCG	247	244.5	299.5	216	1024	825	517.5	753.5	99	422	114	287	180	233.5	529.5	206	184.5	92.5	459.5	83	515.5	451	344	467	32.5	56	82.5	31.5	71	132	449.5	121	581	294.5	1043.5	260	7781	8043	4837	7610	567.5	548	668.5	327.5	420.5	536	1781	558.5	0
GCT	594	768	532	1008	2889	2615.5	909	4182	231.5	1423.5	172	1419.5	449	725.5	1013	1048	399	243	794	290	1481	1317	485	2405	54.5	95.5	119	106.5	176	343.5	750.5	489.5	1231	764.5	1399	1349	24351	28520.5	7610	43953	1493.5	1477.5	1025	1534	1080	1654	2779	2979	0
GGA	843	864	607.5	873.5	660	386	186	406	1333	2036.5	613	1509	157	106.5	309	134.5	446	184	601.5	183.5	336	206	111.5	246.5	244	158	211.5	130	67	83.5	176.5	86	2892.5	1078.5	1881	1128	2200	1385	567.5	1493.5	53503	24636.5	26090.5	18263	430.5	241	630	288.5	0
GGC	399.5	2093	442.5	1268.5	461.5	808	192	513	422	5556	367	2415.5	89	244	225.5	154.5	220.5	413.5	526.5	247	272.5	342	131	276.5	105	402	199	150	36	134	176	93	998.5	2432	1193.5	1405	1224	2567	548	1477.5	24636.5	48748	18151.5	19017	175.5	553	455	328.5	0
GGG	469	772	693	634.5	422	303	183	325	575.5	1738	1004	1215	92	115	368	98	272	159	712	139	235	192	121	187	153.5	151.5	348.5	95	43.5	74	249	69	1460	777.5	2418	805.5	1313.5	1146.5	668.5	1025	26090.5	18151.5	28606	12094	262.5	235.5	853.5	251	0
GGT	327	996	314	1333.5	363	378	119	507	299	2236	229	2611.5	59.5	97	163.5	153	155.5	167	337.5	254	190.5	162.5	65.5	270.5	92	126	95	159.5	29.5	54	115.5	84.5	799.5	1002	799	1813	996	1034	327.5	1534	18263	19017	12094	22558	155	209.5	370.5	411	0
GTA	295.5	121	216	133.5	1081.5	491	279	517	153.5	193.5	86.5	144	2739.5	2386.5	1766.5	2395.5	186.5	69.5	284	63.5	341.5	153.5	79	179	36.5	26.5	42.5	24	562.5	630	1713.5	604.5	541	118.5	488	147.5	1749	945	420.5	1080	430.5	175.5	262.5	155	9116	6893.5	18403.5	7599	0
GTC	182	318	185	212	788	1460	311.5	838.5	88	507.5	95	245	2315.5	9040.5	1747	4787	140.5	162.5	300	102.5	259.5	347.5	101	246	28.5	73	58	38	455.5	2084.5	2074.5	1039.5	322.5	350.5	411.5	206	1266.5	3243	536	1654	241	553	235.5	209.5	6893.5	27220	22226.5	13948.5	0
GTG	488	295	615	301	2028	1372.5	873	1423.5	214	460	288.5	358.5	4890	7847.5	7013.5	6937	329.5	186.5	838	169	626.5	380.5	249	457	64.5	101	153	66.5	1178.5	1986.5	6911	1703.5	947	273.5	1558.5	323.5	3575.5	2751	1781	2779	630	455	853.5	370.5	18403.5	22226.5	81343	23227	0
GTT	234	233	194.5	312.5	947.5	880	353.5	1315.5	103.5	401	82	403.5	2457	5191	1937	7517	177	105	326	130.5	283	225.5	100.5	444	28.5	50	49.5	50	451	1154.5	2045.5	1636	399	232.5	424.5	434	1573	1786.5	558.5	2979	288.5	328.5	251	411	7599	13948.5	23227	24259	0
TAA	0	0	0	0	0	0	0	0	0	0	0	0	0	0	0	0	0	0	0	0	0	0	0	0	0	0	0	0	0	0	0	0	0	0	0	0	0	0	0	0	0	0	0	0	0	0	0	0	1282
TAC	123.5	654	136.5	420.5	78	149	39	116	72.5	318.5	61.5	176.5	54.5	201	166	131	283.5	3152	612.5	1709.5	69.5	149	37.5	109.5	53.5	219.5	74.5	117	91.5	420	409.5	260	117	304	145	189.5	85.5	175.5	51.5	138.5	36.5	125.5	40.5	52.5	42.5	166	151.5	90.5	0
TAG	0	0	0	0	0	0	0	0	0	0	0	0	0	0	0	0	0	0	0	0	0	0	0	0	0	0	0	0	0	0	0	0	0	0	0	0	0	0	0	0	0	0	0	0	0	0	0	0	366
TAT	130.5	401.5	128.5	625.5	103	120.5	45.5	155.5	70.5	225	69.5	272	67	141	169	184.5	290	1944.5	517.5	2302.5	76	87.5	30.5	152.5	72.5	140	70.5	174.5	103	256	419.5	324.5	140	203	164	354.5	101.5	127.5	36.5	180	58	81	48.5	91.5	48	104	139	139.5	0
TCA	579.5	538.5	459.5	566.5	3676.5	1843.5	930	2118.5	214.5	1244.5	132.5	1022.5	285.5	196	690.5	215.5	568.5	259.5	913.5	246	3333.5	1452	742.5	1956.5	88.5	76.5	107.5	71.5	310.5	220	782	258	573	285	555.5	340	3765.5	2434.5	877.5	2669.5	531.5	407.5	379	304.5	364	294.5	722	363	0
TCC	366.5	1010.5	351	637.5	2290.5	3622	916.5	2189.5	165.5	2403	131	1140	165.5	321	460	247.5	377.5	494	790.5	307	1698	3300	643.5	2161	68.5	198.5	119	95.5	139	429.5	541.5	247.5	372.5	485.5	497	335	2360.5	4993	925.5	2968	438	717	344	331	201.5	494	544.5	363.5	0
TCG	146	180	149	171	918.5	637.5	397.5	677.5	60.5	519	56.5	346.5	65	64.5	252.5	68.5	132	95	339	75.5	682.5	502	321	579.5	28	42.5	57	25	74.5	72	309.5	72.5	151	108	199	104.5	901	900	479.5	837	145	185.5	161.5	109.5	81.5	87.5	269.5	96	0
TCT	490.5	841	415	985	3025	2560.5	957	3564	211	1941.5	150	1725.5	172.5	253.5	596.5	365.5	458.5	422.5	819.5	512.5	2240	2184	736	4238.5	68	119.5	107	155.5	168	281.5	616.5	464	490.5	377.5	559	589	3029.5	3462	1030.5	4814	515	567	360	517.5	267	357.5	677	563.5	0
TGA	0	0	0	0	0	0	0	0	0	0	0	0	0	0	0	0	0	0	0	0	0	0	0	0	0	0	0	0	0	0	0	0	0	0	0	0	0	0	0	0	0	0	0	0	0	0	0	0	582
TGC	140	408.5	155.5	267	200	351	76	249	141	1611	141	828	53	184.5	125.5	121	152	496.5	307.5	308.5	77.5	145	42.5	142	137.5	616	204.5	237	42	270	219.5	158	68.5	131.5	107	93	240	532.5	114.5	348.5	207.5	681	190.5	283	65.5	188.5	195.5	159	0
TGG	132	50	220.5	53.5	76	48.5	37.5	37	236	93.5	464	77	38	49.5	214.5	52.5	156	104	595	125.5	68.5	27.5	47	35	189.5	177	532.5	109	92	117.5	527.5	112.5	63	22.5	120	27	73	73.5	36	46	129	96	318	55	32	38.5	147	56	0
TGT	149	287.5	145	432.5	263	243	98	348.5	163	1093	128	1143	59.5	134.5	139.5	182.5	160	360	309.5	506	115	107.5	48.5	237.5	134	261	167.5	374	64.5	169.5	252	219	93.5	110.5	101	167	292	348.5	107.5	471.5	247	427	190	458.5	78.5	136	239	188.5	0
TTA	170.5	69.5	131.5	90.5	399	164.5	103.5	194.5	89.5	89.5	67	67	1272	952	1844.5	960	232	108.5	442.5	118	370.5	146	101.5	185.5	39	47.5	63.5	36.5	5119	5446.5	15304.5	5062.5	137.5	43.5	139.5	43	387	210.5	82	238	74.5	45	58	41.5	816	486	1311	551	0
TTC	71.5	197.5	60	114	164.5	291	68	195.5	35.5	199	29	91.5	350.5	1388.5	740.5	829.5	118.5	596.5	241	342	122.5	251.5	49	156	24.5	99	42	48	623	3166.5	2834.5	1614.5	65	87.5	83.5	49	164	396	84.5	251	56.5	113	52.5	47.5	220	963.5	715.5	524.5	0
TTG	221	119	265	136	482	279.5	198.5	308	105.5	132	108.5	117.5	1248	1313	4492	1426	334.5	174	900.5	176	515	244	221	345.5	66.5	71.5	142.5	66	6251	9003.5	32812	8677.5	211.5	58	253.5	78	474	350	223.5	387	104.5	90	145.5	58.5	836.5	783.5	2942.5	912.5	0
TTT	86	152.5	85	200.5	214.5	197	84.5	285.5	54.5	164	46.5	169	445.5	916	864	1312.5	142.5	424.5	248	477	150	154	61	328	30	43.5	44	69	674.5	1828	3072.5	2591.5	90	57	91	103	242	254.5	83	398	84	92	55	85.5	278.5	557.5	803	885	0
	AAA	AAC	AAG	AAT	ACA	ACC	ACG	ACT	AGA	AGC	AGG	AGT	ATA	ATC	ATG	ATT	CAA	CAC	CAG	CAT	CCA	CCC	CCG	CCT	CGA	CGC	CGG	CGT	CTA	CTC	CTG	CTT	GAA	GAC	GAG	GAT	GCA	GCC	GCG	GCT	GGA	GGC	GGG	GGT	GTA	GTC	GTG	GTT	TAA
[truncated: 15 more columns]
