# Supplementary material for: Empirical codon substitution matrix
Source: BMC Bioinformatics. 2005 Jun 1;6:134. doi: 10.1186/1471-2105-6-134 (PMC1173088; doi:10.1186/1471-2105-6-134)
Supplement: Additional File 2 — The 64 × 64 matrix containing the substitution probabilities. [file 1471-2105-6-134-S2.txt]

	AAA	AAC	AAG	AAT	ACA	ACC	ACG	ACT	AGA	AGC	AGG	AGT	ATA	ATC	ATG	ATT	CAA	CAC	CAG	CAT	CCA	CCC	CCG	CCT	CGA	CGC	CGG	CGT	CTA	CTC	CTG	CTT	GAA	GAC	GAG	GAT	GCA	GCC	GCG	GCT	GGA	GGC	GGG	GGT	GTA	GTC	GTG	GTT	TAA
AAA	0.40849	0.01506	0.26198	0.01904	0.01527	0.00650	0.01149	0.00774	0.09164	0.00886	0.06529	0.01076	0.00660	0.00143	0.00546	0.00199	0.03077	0.00710	0.01811	0.00826	0.00398	0.00212	0.00365	0.00235	0.04568	0.02826	0.03891	0.02978	0.00271	0.00126	0.00142	0.00159	0.01551	0.00399	0.00889	0.00437	0.00663	0.00287	0.00496	0.00357	0.00548	0.00272	0.00424	0.00339	0.00423	0.00159	0.00221	0.00206	0.00000
AAC	0.01100	0.41485	0.00959	0.25289	0.00916	0.01865	0.00960	0.01375	0.00594	0.06004	0.00586	0.04124	0.00198	0.00335	0.00212	0.00227	0.00651	0.02338	0.00584	0.01640	0.00191	0.00320	0.00236	0.00226	0.00323	0.00648	0.00382	0.00479	0.00094	0.00154	0.00076	0.00105	0.00487	0.02458	0.00468	0.01611	0.00379	0.00645	0.00491	0.00461	0.00562	0.01425	0.00697	0.01034	0.00173	0.00277	0.00133	0.00205	0.00000
AAG	0.29591	0.01484	0.46315	0.01686	0.01135	0.00675	0.01565	0.00657	0.06807	0.00889	0.09736	0.00994	0.00415	0.00151	0.00852	0.00177	0.02260	0.00788	0.02791	0.00789	0.00319	0.00209	0.00438	0.00206	0.04198	0.03598	0.05322	0.03283	0.00210	0.00128	0.00207	0.00145	0.01041	0.00391	0.01442	0.00412	0.00500	0.00321	0.00602	0.00320	0.00395	0.00301	0.00626	0.00326	0.00309	0.00161	0.00278	0.00172	0.00000
AAT	0.01230	0.22372	0.00965	0.35450	0.00971	0.01103	0.00955	0.01893	0.00611	0.03574	0.00553	0.06048	0.00225	0.00204	0.00231	0.00365	0.00734	0.01464	0.00582	0.02313	0.00232	0.00241	0.00236	0.00313	0.00360	0.00378	0.00354	0.00675	0.00105	0.00094	0.00075	0.00183	0.00592	0.01542	0.00501	0.02542	0.00453	0.00409	0.00434	0.00605	0.00568	0.00863	0.00573	0.01384	0.00191	0.00185	0.00136	0.00276	0.00000
ACA	0.00913	0.00750	0.00600	0.00899	0.25029	0.13459	0.19326	0.15274	0.00817	0.01420	0.00526	0.01523	0.01986	0.00584	0.01536	0.00737	0.00560	0.00217	0.00379	0.00283	0.01224	0.00653	0.00870	0.00787	0.00267	0.00206	0.00270	0.00253	0.00425	0.00196	0.00286	0.00240	0.00384	0.00164	0.00303	0.00234	0.03211	0.01449	0.02058	0.01735	0.00429	0.00314	0.00381	0.00377	0.01548	0.00686	0.00917	0.00835	0.00000
ACC	0.00368	0.01445	0.00338	0.00966	0.12735	0.27128	0.15326	0.14524	0.00311	0.02754	0.00306	0.01691	0.00817	0.01213	0.00809	0.00755	0.00277	0.00339	0.00247	0.00257	0.00521	0.01038	0.00571	0.00659	0.00181	0.00266	0.00188	0.00208	0.00183	0.00310	0.00199	0.00203	0.00185	0.00284	0.00185	0.00191	0.01364	0.02925	0.01658	0.01571	0.00251	0.00550	0.00274	0.00392	0.00703	0.01272	0.00621	0.00776	0.00000
ACG	0.00240	0.00274	0.00289	0.00309	0.06746	0.05654	0.09850	0.05631	0.00190	0.00596	0.00256	0.00568	0.00401	0.00227	0.00719	0.00266	0.00151	0.00077	0.00162	0.00083	0.00238	0.00239	0.00353	0.00211	0.00110	0.00104	0.00134	0.00083	0.00115	0.00088	0.00126	0.00097	0.00095	0.00072	0.00115	0.00068	0.00725	0.00561	0.01040	0.00546	0.00121	0.00131	0.00165	0.00123	0.00399	0.00271	0.00395	0.00312	0.00000
ACT	0.00395	0.00960	0.00296	0.01494	0.13029	0.13094	0.13760	0.20890	0.00312	0.01788	0.00272	0.02573	0.00854	0.00653	0.00841	0.01267	0.00326	0.00220	0.00226	0.00341	0.00616	0.00640	0.00592	0.00999	0.00147	0.00186	0.00159	0.00288	0.00199	0.00184	0.00188	0.00302	0.00199	0.00217	0.00191	0.00300	0.01560	0.01487	0.01514	0.02512	0.00264	0.00349	0.00294	0.00526	0.00740	0.00730	0.00644	0.01160	0.00000
AGA	0.04383	0.00389	0.02882	0.00452	0.00654	0.00263	0.00435	0.00293	0.28665	0.00702	0.17898	0.00863	0.00367	0.00076	0.00259	0.00093	0.01140	0.00452	0.00656	0.00499	0.00136	0.00094	0.00176	0.00091	0.15015	0.07900	0.10946	0.09469	0.00143	0.00072	0.00092	0.00089	0.00318	0.00097	0.00176	0.00108	0.00238	0.00127	0.00199	0.00139	0.00867	0.00287	0.00520	0.00310	0.00220	0.00077	0.00097	0.00091	0.00000
AGC	0.00598	0.05551	0.00531	0.03735	0.01604	0.03288	0.01929	0.02368	0.00991	0.36420	0.01051	0.23871	0.00275	0.00449	0.00280	0.00327	0.00473	0.00982	0.00423	0.00721	0.00268	0.00491	0.00337	0.00323	0.00534	0.01107	0.00541	0.00744	0.00097	0.00177	0.00101	0.00141	0.00350	0.00931	0.00350	0.00623	0.00695	0.01246	0.00848	0.00855	0.01324	0.03782	0.01570	0.02320	0.00277	0.00442	0.00208	0.00354	0.00000
AGG	0.02740	0.00337	0.03617	0.00359	0.00369	0.00227	0.00515	0.00224	0.15703	0.00653	0.25775	0.00725	0.00203	0.00066	0.00346	0.00076	0.00714	0.00432	0.00762	0.00393	0.00113	0.00084	0.00184	0.00076	0.10130	0.07793	0.11840	0.07455	0.00099	0.00076	0.00101	0.00067	0.00180	0.00078	0.00242	0.00084	0.00173	0.00121	0.00229	0.00103	0.00398	0.00250	0.00907	0.00238	0.00124	0.00083	0.00130	0.00072	0.00000
AGT	0.00519	0.02725	0.00425	0.04518	0.01230	0.01443	0.01315	0.02436	0.00871	0.17062	0.00833	0.28774	0.00236	0.00190	0.00217	0.00399	0.00376	0.00484	0.00287	0.00781	0.00227	0.00221	0.00221	0.00324	0.00370	0.00420	0.00392	0.00833	0.00078	0.00079	0.00067	0.00132	0.00297	0.00496	0.00277	0.00752	0.00596	0.00565	0.00577	0.00853	0.00981	0.01644	0.01097	0.02710	0.00206	0.00213	0.00162	0.00356	0.00000
ATA	0.00219	0.00090	0.00122	0.00115	0.01102	0.00479	0.00637	0.00556	0.00254	0.00135	0.00160	0.00162	0.19608	0.08460	0.02113	0.08774	0.00126	0.00054	0.00080	0.00080	0.00156	0.00090	0.00123	0.00102	0.00105	0.00060	0.00077	0.00083	0.01595	0.00859	0.00903	0.00872	0.00101	0.00027	0.00069	0.00040	0.00474	0.00216	0.00362	0.00270	0.00102	0.00061	0.00083	0.00062	0.03922	0.02017	0.02211	0.02166	0.00000
ATC	0.00101	0.00324	0.00095	0.00224	0.00691	0.01517	0.00770	0.00905	0.00112	0.00470	0.00111	0.00279	0.18032	0.36846	0.02111	0.22364	0.00116	0.00139	0.00095	0.00125	0.00114	0.00196	0.00137	0.00127	0.00062	0.00097	0.00074	0.00092	0.01435	0.02784	0.01379	0.01781	0.00065	0.00074	0.00061	0.00041	0.00338	0.00675	0.00469	0.00436	0.00069	0.00166	0.00104	0.00101	0.03416	0.07875	0.03548	0.04577	0.00000
ATG	0.00423	0.00224	0.00584	0.00277	0.01992	0.01108	0.02671	0.01278	0.00419	0.00321	0.00639	0.00348	0.04935	0.02313	0.58867	0.02730	0.00406	0.00167	0.00445	0.00235	0.00306	0.00211	0.00373	0.00228	0.00220	0.00199	0.00313	0.00209	0.02734	0.01925	0.03256	0.01949	0.00169	0.00073	0.00232	0.00077	0.00923	0.00577	0.01064	0.00608	0.00201	0.00153	0.00332	0.00170	0.02529	0.01522	0.03171	0.01708	0.00000
ATT	0.00123	0.00193	0.00097	0.00350	0.00763	0.00826	0.00788	0.01538	0.00120	0.00300	0.00113	0.00512	0.16368	0.19576	0.02181	0.31668	0.00111	0.00106	0.00098	0.00186	0.00137	0.00132	0.00113	0.00201	0.00090	0.00065	0.00070	0.00113	0.01400	0.01601	0.01217	0.02313	0.00071	0.00051	0.00074	0.00096	0.00419	0.00373	0.00414	0.00630	0.00087	0.00105	0.00089	0.00159	0.03429	0.04170	0.03137	0.06628	0.00000
CAA	0.01490	0.00431	0.00969	0.00550	0.00454	0.00237	0.00351	0.00309	0.01154	0.00339	0.00824	0.00377	0.00184	0.00079	0.00254	0.00087	0.26231	0.02332	0.14369	0.02704	0.01374	0.00618	0.01156	0.00656	0.02448	0.01132	0.01691	0.01436	0.00687	0.00262	0.00367	0.00333	0.01305	0.00297	0.00911	0.00341	0.00407	0.00209	0.00371	0.00240	0.00290	0.00150	0.00246	0.00161	0.00267	0.00122	0.00149	0.00156	0.00000
CAC	0.00361	0.01630	0.00355	0.01154	0.00185	0.00305	0.00187	0.00219	0.00481	0.00740	0.00524	0.00511	0.00083	0.00100	0.00110	0.00087	0.02452	0.41696	0.02240	0.28133	0.00407	0.00786	0.00564	0.00486	0.01100	0.02839	0.01124	0.02084	0.00228	0.00488	0.00196	0.00360	0.00216	0.00490	0.00240	0.00309	0.00143	0.00212	0.00186	0.00146	0.00120	0.00281	0.00144	0.00173	0.00099	0.00142	0.00084	0.00093	0.00000
CAG	0.02161	0.00954	0.02948	0.01075	0.00756	0.00521	0.00928	0.00529	0.01636	0.00748	0.02167	0.00709	0.00289	0.00161	0.00685	0.00188	0.35405	0.05250	0.52647	0.05483	0.01993	0.01301	0.03017	0.01156	0.03288	0.02725	0.05789	0.02780	0.01045	0.00687	0.01124	0.00720	0.01992	0.00656	0.02826	0.00642	0.00643	0.00528	0.00923	0.00477	0.00391	0.00358	0.00643	0.00350	0.00407	0.00261	0.00379	0.00287	0.00000
CAT	0.00339	0.00922	0.00287	0.01470	0.00194	0.00187	0.00163	0.00275	0.00429	0.00439	0.00384	0.00665	0.00099	0.00073	0.00124	0.00123	0.02293	0.22692	0.01887	0.33894	0.00376	0.00480	0.00463	0.00671	0.00924	0.01386	0.00858	0.02509	0.00201	0.00314	0.00181	0.00514	0.00242	0.00305	0.00220	0.00439	0.00150	0.00111	0.00167	0.00174	0.00119	0.00168	0.00126	0.00264	0.00091	0.00089	0.00076	0.00115	0.00000
CCA	0.00250	0.00165	0.00178	0.00225	0.01289	0.00579	0.00716	0.00760	0.00178	0.00249	0.00170	0.00296	0.00296	0.00102	0.00249	0.00139	0.01784	0.00503	0.01051	0.00575	0.32539	0.17662	0.22917	0.19929	0.00451	0.00264	0.00359	0.00313	0.01060	0.00323	0.00523	0.00455	0.00230	0.00101	0.00202	0.00122	0.01506	0.00722	0.01036	0.00890	0.00218	0.00185	0.00212	0.00198	0.00489	0.00226	0.00283	0.00250	0.00000
CCC	0.00113	0.00233	0.00098	0.00198	0.00580	0.00975	0.00608	0.00667	0.00105	0.00386	0.00106	0.00243	0.00143	0.00147	0.00145	0.00114	0.00678	0.00820	0.00579	0.00620	0.14911	0.30688	0.17731	0.17279	0.00231	0.00448	0.00240	0.00324	0.00369	0.00639	0.00264	0.00411	0.00115	0.00139	0.00130	0.00097	0.00721	0.01193	0.00906	0.00791	0.00134	0.00233	0.00173	0.00169	0.00220	0.00303	0.00172	0.00199	0.00000
CCG	0.00076	0.00067	0.00081	0.00076	0.00303	0.00210	0.00352	0.00242	0.00077	0.00104	0.00092	0.00095	0.00077	0.00040	0.00100	0.00038	0.00497	0.00231	0.00527	0.00235	0.07588	0.06954	0.12303	0.06422	0.00157	0.00154	0.00262	0.00144	0.00259	0.00131	0.00272	0.00166	0.00068	0.00047	0.00079	0.00045	0.00387	0.00313	0.00691	0.00291	0.00072	0.00089	0.00109	0.00068	0.00113	0.00088	0.00113	0.00089	0.00000
CCT	0.00146	0.00193	0.00114	0.00302	0.00821	0.00726	0.00631	0.01221	0.00119	0.00299	0.00112	0.00419	0.00193	0.00112	0.00184	0.00203	0.00844	0.00595	0.00604	0.01019	0.19753	0.20286	0.19224	0.31933	0.00265	0.00284	0.00220	0.00598	0.00430	0.00442	0.00312	0.00900	0.00143	0.00105	0.00135	0.00142	0.01009	0.00899	0.00938	0.01445	0.00160	0.00188	0.00169	0.00281	0.00256	0.00214	0.00207	0.00391	0.00000
CGA	0.01001	0.00097	0.00814	0.00122	0.00098	0.00070	0.00116	0.00063	0.06878	0.00173	0.05289	0.00168	0.00069	0.00019	0.00062	0.00032	0.01108	0.00473	0.00604	0.00493	0.00157	0.00095	0.00165	0.00093	0.14856	0.08404	0.09460	0.10057	0.00154	0.00076	0.00078	0.00070	0.00080	0.00028	0.00062	0.00030	0.00063	0.00042	0.00065	0.00033	0.00159	0.00071	0.00139	0.00095	0.00052	0.00025	0.00029	0.00025	0.00000
CGC	0.00872	0.00274	0.00983	0.00181	0.00107	0.00145	0.00154	0.00112	0.05098	0.00506	0.05731	0.00269	0.00056	0.00042	0.00079	0.00033	0.00722	0.01721	0.00705	0.01042	0.00130	0.00260	0.00228	0.00141	0.11837	0.27708	0.11422	0.16725	0.00093	0.00259	0.00106	0.00145	0.00058	0.00077	0.00085	0.00052	0.00058	0.00115	0.00113	0.00057	0.00103	0.00274	0.00137	0.00131	0.00038	0.00064	0.00046	0.00044	0.00000
CGG	0.01170	0.00157	0.01417	0.00165	0.00136	0.00100	0.00193	0.00094	0.06881	0.00241	0.08484	0.00244	0.00070	0.00032	0.00122	0.00034	0.01050	0.00664	0.01459	0.00628	0.00172	0.00136	0.00378	0.00106	0.12984	0.11128	0.18720	0.11799	0.00157	0.00111	0.00188	0.00119	0.00085	0.00048	0.00140	0.00048	0.00092	0.00067	0.00166	0.00071	0.00137	0.00135	0.00315	0.00099	0.00061	0.00051	0.00069	0.00044	0.00000
CGT	0.00572	0.00126	0.00558	0.00200	0.00081	0.00071	0.00076	0.00108	0.03800	0.00212	0.03410	0.00331	0.00048	0.00025	0.00052	0.00035	0.00569	0.00786	0.00447	0.01173	0.00096	0.00117	0.00133	0.00184	0.08810	0.10402	0.07532	0.15866	0.00073	0.00098	0.00063	0.00158	0.00056	0.00036	0.00048	0.00050	0.00055	0.00054	0.00063	0.00064	0.00085	0.00102	0.00086	0.00166	0.00034	0.00033	0.00030	0.00044	0.00000
CTA	0.00077	0.00037	0.00053	0.00046	0.00202	0.00092	0.00157	0.00111	0.00085	0.00041	0.00067	0.00046	0.01368	0.00577	0.01004	0.00644	0.00403	0.00127	0.00249	0.00140	0.00480	0.00197	0.00354	0.00196	0.00201	0.00085	0.00148	0.00108	0.10620	0.04915	0.06203	0.05216	0.00050	0.00015	0.00039	0.00017	0.00189	0.00090	0.00143	0.00106	0.00044	0.00025	0.00039	0.00031	0.00805	0.00397	0.00533	0.00398	0.00000
CTC	0.00078	0.00130	0.00070	0.00089	0.00202	0.00337	0.00260	0.00222	0.00092	0.00161	0.00111	0.00101	0.01591	0.02419	0.01526	0.01589	0.00332	0.00589	0.00354	0.00470	0.00315	0.00739	0.00385	0.00436	0.00212	0.00516	0.00227	0.00313	0.10612	0.26700	0.10385	0.14785	0.00052	0.00054	0.00061	0.00033	0.00188	0.00320	0.00265	0.00206	0.00054	0.00091	0.00067	0.00056	0.00902	0.01816	0.00898	0.01018	0.00000
CTG	0.00188	0.00137	0.00243	0.00153	0.00633	0.00465	0.00801	0.00487	0.00254	0.00199	0.00318	0.00183	0.03601	0.02580	0.05557	0.02600	0.01002	0.00508	0.01246	0.00582	0.01099	0.00658	0.01728	0.00662	0.00470	0.00453	0.00827	0.00434	0.28833	0.22357	0.37963	0.22568	0.00137	0.00064	0.00186	0.00062	0.00595	0.00430	0.00903	0.00451	0.00115	0.00120	0.00225	0.00120	0.02453	0.01807	0.03125	0.01804	0.00000
CTT	0.00084	0.00076	0.00068	0.00151	0.00213	0.00191	0.00248	0.00316	0.00099	0.00111	0.00085	0.00146	0.01399	0.01340	0.01338	0.01988	0.00366	0.00376	0.00321	0.00665	0.00385	0.00412	0.00424	0.00768	0.00170	0.00250	0.00211	0.00439	0.09753	0.12805	0.09079	0.22610	0.00055	0.00041	0.00053	0.00053	0.00216	0.00201	0.00243	0.00294	0.00056	0.00063	0.00062	0.00088	0.00865	0.00905	0.00770	0.01443	0.00000
GAA	0.01709	0.00734	0.01015	0.01010	0.00708	0.00360	0.00504	0.00430	0.00731	0.00571	0.00472	0.00677	0.00335	0.00101	0.00240	0.00127	0.02968	0.00467	0.01839	0.00649	0.00403	0.00239	0.00358	0.00253	0.00401	0.00208	0.00311	0.00319	0.00193	0.00093	0.00114	0.00114	0.39774	0.06078	0.26124	0.06884	0.01546	0.00619	0.01168	0.00739	0.01880	0.00680	0.01319	0.00830	0.00774	0.00281	0.00428	0.00352	0.00000
GAC	0.00347	0.02932	0.00302	0.02079	0.00239	0.00438	0.00301	0.00370	0.00177	0.01201	0.00163	0.00896	0.00070	0.00091	0.00082	0.00072	0.00534	0.00838	0.00479	0.00647	0.00140	0.00229	0.00195	0.00147	0.00111	0.00216	0.00139	0.00163	0.00045	0.00076	0.00042	0.00067	0.04806	0.43708	0.05027	0.26165	0.00421	0.00744	0.00592	0.00459	0.00701	0.01655	0.00702	0.01040	0.00170	0.00305	0.00124	0.00205	0.00000
GAG	0.01224	0.00882	0.01758	0.01069	0.00698	0.00452	0.00761	0.00515	0.00508	0.00715	0.00795	0.00789	0.00285	0.00119	0.00412	0.00165	0.02591	0.00649	0.03262	0.00738	0.00442	0.00337	0.00523	0.00297	0.00390	0.00381	0.00639	0.00346	0.00188	0.00136	0.00193	0.00138	0.32656	0.07947	0.47190	0.07833	0.01369	0.00828	0.02097	0.00840	0.01223	0.00812	0.02184	0.00829	0.00699	0.00358	0.00705	0.00374	0.00000
GAT	0.00390	0.01967	0.00326	0.03509	0.00349	0.00301	0.00290	0.00525	0.00202	0.00822	0.00179	0.01390	0.00108	0.00052	0.00089	0.00139	0.00627	0.00540	0.00480	0.00953	0.00173	0.00164	0.00193	0.00203	0.00123	0.00151	0.00141	0.00234	0.00053	0.00048	0.00042	0.00088	0.05572	0.26784	0.05072	0.43347	0.00512	0.00450	0.00523	0.00810	0.00733	0.00956	0.00728	0.01881	0.00211	0.00179	0.00146	0.00383	0.00000
GCA	0.00420	0.00329	0.00280	0.00445	0.03406	0.01529	0.02203	0.01940	0.00316	0.00652	0.00261	0.00783	0.00906	0.00303	0.00755	0.00429	0.00533	0.00178	0.00342	0.00232	0.01518	0.00861	0.01179	0.01026	0.00183	0.00120	0.00194	0.00181	0.00420	0.00194	0.00285	0.00258	0.00890	0.00307	0.00630	0.00364	0.23923	0.11918	0.15637	0.14627	0.01430	0.00833	0.01186	0.01034	0.02504	0.01103	0.01617	0.01387	0.00000
GCC	0.00216	0.00666	0.00214	0.00477	0.01826	0.03896	0.02024	0.02197	0.00200	0.01389	0.00218	0.00881	0.00490	0.00719	0.00561	0.00454	0.00325	0.00314	0.00333	0.00203	0.00864	0.01692	0.01130	0.01087	0.00143	0.00281	0.00168	0.00210	0.00238	0.00393	0.00245	0.00284	0.00423	0.00644	0.00453	0.00380	0.14159	0.30926	0.16163	0.17132	0.00900	0.01747	0.01036	0.01073	0.01353	0.02825	0.01244	0.01575	0.00000
GCG	0.00105	0.00142	0.00113	0.00142	0.00727	0.00619	0.01053	0.00628	0.00088	0.00265	0.00115	0.00253	0.00230	0.00140	0.00290	0.00141	0.00162	0.00077	0.00164	0.00086	0.00348	0.00361	0.00701	0.00318	0.00063	0.00077	0.00116	0.00070	0.00106	0.00091	0.00144	0.00097	0.00224	0.00144	0.00322	0.00124	0.05211	0.04534	0.09721	0.04571	0.00369	0.00373	0.00604	0.00340	0.00602	0.00467	0.00805	0.00492	0.00000
GCT	0.00252	0.00447	0.00200	0.00662	0.02052	0.01964	0.01850	0.03483	0.00205	0.00895	0.00174	0.01249	0.00575	0.00436	0.00555	0.00719	0.00350	0.00203	0.00283	0.00300	0.01000	0.01053	0.00989	0.01638	0.00106	0.00131	0.00168	0.00236	0.00263	0.00237	0.00241	0.00391	0.00474	0.00373	0.00431	0.00642	0.16307	0.16078	0.15293	0.26402	0.00971	0.01006	0.00926	0.01592	0.01546	0.01441	0.01257	0.02627	0.00000
GGA	0.00358	0.00502	0.00228	0.00574	0.00469	0.00290	0.00379	0.00338	0.01183	0.01281	0.00620	0.01328	0.00201	0.00064	0.00169	0.00092	0.00391	0.00153	0.00214	0.00190	0.00227	0.00165	0.00227	0.00168	0.00473	0.00217	0.00299	0.00288	0.00100	0.00058	0.00057	0.00069	0.01115	0.00526	0.00580	0.00537	0.01473	0.00781	0.01140	0.00897	0.34780	0.16769	0.23567	0.18952	0.00616	0.00210	0.00285	0.00254	0.00000
GGC	0.00170	0.01217	0.00166	0.00834	0.00328	0.00607	0.00391	0.00427	0.00375	0.03494	0.00371	0.02125	0.00114	0.00147	0.00124	0.00106	0.00193	0.00345	0.00187	0.00255	0.00184	0.00273	0.00267	0.00188	0.00203	0.00553	0.00281	0.00332	0.00054	0.00093	0.00057	0.00074	0.00385	0.01186	0.00368	0.00669	0.00820	0.01447	0.01101	0.00888	0.16015	0.33181	0.16396	0.19735	0.00251	0.00482	0.00206	0.00290	0.00000
GGG	0.00199	0.00449	0.00260	0.00417	0.00300	0.00227	0.00372	0.00271	0.00511	0.01093	0.01016	0.01069	0.00118	0.00069	0.00202	0.00067	0.00238	0.00133	0.00253	0.00144	0.00159	0.00154	0.00247	0.00127	0.00297	0.00208	0.00492	0.00210	0.00065	0.00051	0.00080	0.00055	0.00563	0.00379	0.00746	0.00384	0.00880	0.00646	0.01343	0.00616	0.16960	0.12355	0.25839	0.12550	0.00376	0.00205	0.00386	0.00221	0.00000
GGT	0.00139	0.00579	0.00118	0.00876	0.00258	0.00284	0.00242	0.00422	0.00265	0.01406	0.00232	0.02298	0.00076	0.00058	0.00090	0.00105	0.00136	0.00139	0.00120	0.00263	0.00129	0.00130	0.00134	0.00184	0.00178	0.00173	0.00134	0.00353	0.00044	0.00037	0.00037	0.00067	0.00308	0.00488	0.00246	0.00863	0.00667	0.00583	0.00658	0.00921	0.11872	0.12944	0.10924	0.23409	0.00222	0.00182	0.00168	0.00362	0.00000
GTA	0.00125	0.00070	0.00081	0.00088	0.00768	0.00369	0.00568	0.00431	0.00136	0.00122	0.00088	0.00127	0.03506	0.01433	0.00968	0.01644	0.00164	0.00058	0.00101	0.00066	0.00231	0.00123	0.00161	0.00122	0.00071	0.00036	0.00060	0.00053	0.00839	0.00435	0.00550	0.00482	0.00209	0.00058	0.00150	0.00070	0.01171	0.00533	0.00845	0.00649	0.00280	0.00119	0.00237	0.00161	0.13050	0.06004	0.08321	0.06700	0.00000
GTC	0.00077	0.00185	0.00070	0.00139	0.00560	0.01096	0.00634	0.00698	0.00078	0.00319	0.00096	0.00216	0.02964	0.05429	0.00957	0.03284	0.00123	0.00136	0.00107	0.00106	0.00175	0.00278	0.00206	0.00168	0.00055	0.00100	0.00082	0.00084	0.00680	0.01441	0.00666	0.00830	0.00124	0.00171	0.00127	0.00098	0.00848	0.01828	0.01077	0.00994	0.00157	0.00376	0.00213	0.00217	0.09869	0.23710	0.10050	0.12299	0.00000
GTG	0.00207	0.00172	0.00231	0.00198	0.01441	0.01030	0.01777	0.01185	0.00190	0.00289	0.00292	0.00315	0.06259	0.04713	0.03843	0.04759	0.00289	0.00156	0.00298	0.00175	0.00423	0.00304	0.00508	0.00311	0.00125	0.00139	0.00216	0.00147	0.01759	0.01373	0.02219	0.01360	0.00365	0.00133	0.00481	0.00154	0.02394	0.01551	0.03579	0.01669	0.00410	0.00310	0.00771	0.00384	0.26346	0.19360	0.36780	0.20480	0.00000
GTT	0.00099	0.00135	0.00073	0.00205	0.00673	0.00661	0.00719	0.01096	0.00092	0.00252	0.00083	0.00355	0.03145	0.03118	0.01061	0.05157	0.00155	0.00088	0.00116	0.00135	0.00191	0.00180	0.00205	0.00302	0.00055	0.00069	0.00070	0.00111	0.00673	0.00798	0.00657	0.01306	0.00154	0.00113	0.00131	0.00207	0.01053	0.01007	0.01122	0.01789	0.00188	0.00224	0.00227	0.00427	0.10879	0.12150	0.10502	0.21390	0.00000
TAA	0.00000	0.00000	0.00000	0.00000	0.00000	0.00000	0.00000	0.00000	0.00000	0.00000	0.00000	0.00000	0.00000	0.00000	0.00000	0.00000	0.00000	0.00000	0.00000	0.00000	0.00000	0.00000	0.00000	0.00000	0.00000	0.00000	0.00000	0.00000	0.00000	0.00000	0.00000	0.00000	0.00000	0.00000	0.00000	0.00000	0.00000	0.00000	0.00000	0.00000	0.00000	0.00000	0.00000	0.00000	0.00000	0.00000	0.00000	0.00000	0.57489
TAC	0.00052	0.00380	0.00051	0.00276	0.00055	0.00112	0.00079	0.00097	0.00064	0.00200	0.00062	0.00155	0.00070	0.00121	0.00091	0.00090	0.00249	0.02629	0.00218	0.01767	0.00047	0.00119	0.00076	0.00075	0.00104	0.00302	0.00105	0.00259	0.00137	0.00290	0.00131	0.00208	0.00045	0.00148	0.00045	0.00090	0.00057	0.00099	0.00103	0.00083	0.00024	0.00085	0.00037	0.00054	0.00061	0.00145	0.00069	0.00080	0.00000
TAG	0.00000	0.00000	0.00000	0.00000	0.00000	0.00000	0.00000	0.00000	0.00000	0.00000	0.00000	0.00000	0.00000	0.00000	0.00000	0.00000	0.00000	0.00000	0.00000	0.00000	0.00000	0.00000	0.00000	0.00000	0.00000	0.00000	0.00000	0.00000	0.00000	0.00000	0.00000	0.00000	0.00000	0.00000	0.00000	0.00000	0.00000	0.00000	0.00000	0.00000	0.00000	0.00000	0.00000	0.00000	0.00000	0.00000	0.00000	0.00000	0.16413
TAT	0.00055	0.00233	0.00048	0.00411	0.00073	0.00090	0.00093	0.00129	0.00063	0.00141	0.00070	0.00239	0.00086	0.00085	0.00093	0.00127	0.00254	0.01622	0.00184	0.02381	0.00051	0.00070	0.00062	0.00104	0.00140	0.00193	0.00100	0.00386	0.00154	0.00177	0.00135	0.00259	0.00054	0.00099	0.00051	0.00169	0.00068	0.00072	0.00073	0.00108	0.00038	0.00055	0.00044	0.00095	0.00069	0.00091	0.00063	0.00123	0.00000
TCA	0.00246	0.00313	0.00173	0.00372	0.02612	0.01384	0.01893	0.01764	0.00190	0.00783	0.00134	0.00900	0.00365	0.00118	0.00378	0.00148	0.00498	0.00216	0.00325	0.00254	0.02250	0.01161	0.01514	0.01332	0.00171	0.00105	0.00152	0.00158	0.00463	0.00152	0.00251	0.00206	0.00221	0.00139	0.00171	0.00162	0.02522	0.01372	0.01763	0.01604	0.00346	0.00277	0.00342	0.00316	0.00521	0.00257	0.00326	0.00320	0.00000
TCC	0.00156	0.00588	0.00132	0.00419	0.01627	0.02719	0.01865	0.01823	0.00147	0.01511	0.00133	0.01003	0.00212	0.00193	0.00252	0.00170	0.00331	0.00412	0.00281	0.00317	0.01146	0.02639	0.01312	0.01472	0.00133	0.00273	0.00168	0.00211	0.00207	0.00297	0.00174	0.00198	0.00144	0.00237	0.00153	0.00160	0.01581	0.02815	0.01860	0.01783	0.00285	0.00488	0.00311	0.00343	0.00288	0.00430	0.00246	0.00321	0.00000
TCG	0.00062	0.00105	0.00056	0.00112	0.00653	0.00479	0.00809	0.00564	0.00054	0.00326	0.00057	0.00305	0.00083	0.00039	0.00138	0.00047	0.00116	0.00079	0.00121	0.00078	0.00461	0.00401	0.00654	0.00395	0.00054	0.00058	0.00080	0.00055	0.00111	0.00050	0.00099	0.00058	0.00058	0.00053	0.00061	0.00050	0.00603	0.00507	0.00964	0.00503	0.00094	0.00126	0.00146	0.00114	0.00117	0.00076	0.00122	0.00085	0.00000
TCT	0.00208	0.00489	0.00156	0.00647	0.02149	0.01922	0.01948	0.02968	0.00187	0.01221	0.00152	0.01518	0.00221	0.00152	0.00327	0.00251	0.00402	0.00352	0.00292	0.00530	0.01512	0.01746	0.01500	0.02887	0.00132	0.00164	0.00151	0.00344	0.00251	0.00195	0.00198	0.00370	0.00189	0.00184	0.00172	0.00280	0.02029	0.01952	0.02071	0.02892	0.00335	0.00386	0.00325	0.00537	0.00382	0.00311	0.00306	0.00497	0.00000
TGA	0.00000	0.00000	0.00000	0.00000	0.00000	0.00000	0.00000	0.00000	0.00000	0.00000	0.00000	0.00000	0.00000	0.00000	0.00000	0.00000	0.00000	0.00000	0.00000	0.00000	0.00000	0.00000	0.00000	0.00000	0.00000	0.00000	0.00000	0.00000	0.00000	0.00000	0.00000	0.00000	0.00000	0.00000	0.00000	0.00000	0.00000	0.00000	0.00000	0.00000	0.00000	0.00000	0.00000	0.00000	0.00000	0.00000	0.00000	0.00000	0.26099
TGC	0.00059	0.00238	0.00058	0.00175	0.00142	0.00264	0.00155	0.00207	0.00125	0.01013	0.00143	0.00728	0.00068	0.00111	0.00069	0.00083	0.00133	0.00414	0.00109	0.00319	0.00052	0.00116	0.00087	0.00097	0.00266	0.00847	0.00289	0.00524	0.00063	0.00187	0.00070	0.00126	0.00026	0.00064	0.00033	0.00044	0.00161	0.00300	0.00230	0.00209	0.00135	0.00464	0.00172	0.00294	0.00094	0.00164	0.00088	0.00140	0.00000
TGG	0.00056	0.00029	0.00083	0.00035	0.00054	0.00036	0.00076	0.00031	0.00209	0.00059	0.00469	0.00068	0.00049	0.00030	0.00118	0.00036	0.00137	0.00087	0.00212	0.00130	0.00046	0.00022	0.00096	0.00024	0.00367	0.00244	0.00752	0.00241	0.00137	0.00081	0.00169	0.00090	0.00024	0.00011	0.00037	0.00013	0.00049	0.00041	0.00072	0.00028	0.00084	0.00065	0.00287	0.00057	0.00046	0.00034	0.00066	0.00049	0.00000
TGT	0.00063	0.00167	0.00055	0.00284	0.00187	0.00182	0.00199	0.00290	0.00145	0.00687	0.00130	0.01006	0.00076	0.00081	0.00076	0.00125	0.00140	0.00300	0.00110	0.00523	0.00078	0.00086	0.00099	0.00162	0.00260	0.00359	0.00237	0.00827	0.00096	0.00117	0.00081	0.00175	0.00036	0.00054	0.00031	0.00080	0.00196	0.00196	0.00216	0.00283	0.00161	0.00291	0.00172	0.00476	0.00112	0.00118	0.00108	0.00166	0.00000
TTA	0.00072	0.00040	0.00049	0.00059	0.00283	0.00124	0.00211	0.00162	0.00079	0.00056	0.00068	0.00059	0.01628	0.00572	0.01011	0.00659	0.00203	0.00090	0.00157	0.00122	0.00250	0.00117	0.00207	0.00126	0.00076	0.00065	0.00090	0.00081	0.07640	0.03765	0.04914	0.04040	0.00053	0.00021	0.00043	0.00020	0.00259	0.00119	0.00165	0.00143	0.00048	0.00031	0.00052	0.00043	0.01168	0.00423	0.00593	0.00486	0.00000
TTC	0.00030	0.00115	0.00023	0.00075	0.00117	0.00218	0.00138	0.00163	0.00032	0.00125	0.00029	0.00081	0.00449	0.00834	0.00406	0.00569	0.00104	0.00497	0.00086	0.00354	0.00083	0.00201	0.00100	0.00106	0.00047	0.00136	0.00059	0.00106	0.00930	0.02189	0.00910	0.01289	0.00025	0.00043	0.00026	0.00023	0.00110	0.00223	0.00170	0.00151	0.00037	0.00077	0.00047	0.00049	0.00315	0.00839	0.00324	0.00462	0.00000
TTG	0.00094	0.00069	0.00100	0.00089	0.00342	0.00210	0.00404	0.00256	0.00094	0.00083	0.00110	0.00103	0.01597	0.00789	0.02462	0.00978	0.00293	0.00145	0.00320	0.00182	0.00348	0.00195	0.00451	0.00235	0.00129	0.00098	0.00201	0.00146	0.09329	0.06223	0.10535	0.06926	0.00082	0.00028	0.00078	0.00037	0.00317	0.00197	0.00449	0.00232	0.00068	0.00061	0.00131	0.00061	0.01198	0.00682	0.01330	0.00805	0.00000
TTT	0.00037	0.00089	0.00032	0.00132	0.00152	0.00148	0.00172	0.00238	0.00048	0.00103	0.00047	0.00149	0.00570	0.00550	0.00473	0.00900	0.00125	0.00354	0.00088	0.00493	0.00101	0.00123	0.00124	0.00223	0.00058	0.00060	0.00062	0.00153	0.01007	0.01263	0.00986	0.02068	0.00035	0.00028	0.00028	0.00049	0.00162	0.00143	0.00167	0.00239	0.00055	0.00063	0.00050	0.00089	0.00399	0.00486	0.00363	0.00780	0.00000
	AAA	AAC	AAG	AAT	ACA	ACC	ACG	ACT	AGA	AGC	AGG	AGT	ATA	ATC	ATG	ATT	CAA	CAC	CAG	CAT	CCA	CCC	CCG	CCT	CGA	CGC	CGG	CGT	CTA	CTC	CTG	CTT	GAA	GAC	GAG	GAT	GCA	GCC	GCG	GCT	GGA	GGC	GGG	GGT	GTA	GTC	GTG	GTT	TAA
[truncated: 15 more columns]
