# Supplementary material for: Empirical codon substitution matrix
Source: BMC Bioinformatics. 2005 Jun 1;6:134. doi: 10.1186/1471-2105-6-134 (PMC1173088; doi:10.1186/1471-2105-6-134)
Supplement: Additional File 3 — The 64 × 64 matrix of the transition scores. [file 1471-2105-6-134-S3.txt]

	AAA	AAC	AAG	AAT	ACA	ACC	ACG	ACT	AGA	AGC	AGG	AGT	ATA	ATC	ATG	ATT	CAA	CAC	CAG	CAT	CCA	CCC	CCG	CCT	CGA	CGC	CGG	CGT	CTA	CTC	CTG	CTT	GAA	GAC	GAG	GAT	GCA	GCC	GCG	GCT	GGA	GGC	GGG	GGT	GTA	GTC	GTG	GTT	TAA
AAA	11.6	-2.7	9.7	-1.7	-2.7	-6.4	-3.9	-5.6	5.1	-5.0	3.6	-4.2	-6.3	-13.0	-7.1	-11.5	0.4	-6.0	-1.9	-5.3	-8.5	-11.2	-8.9	-10.8	2.1	0.0	1.4	0.2	-10.2	-13.5	-13.0	-12.5	-2.6	-8.5	-5.0	-8.1	-6.3	-9.9	-7.5	-9.0	-7.1	-10.2	-8.2	-9.2	-8.2	-12.5	-11.1	-11.4	-50.0
AAC	-2.7	13.0	-3.3	10.9	-3.5	-0.4	-3.3	-1.8	-5.4	4.6	-5.5	3.0	-10.2	-7.9	-9.9	-9.6	-5.0	0.5	-5.5	-1.0	-10.3	-8.1	-9.4	-9.6	-8.1	-5.0	-7.3	-6.3	-13.4	-11.3	-14.4	-12.9	-6.3	0.8	-6.4	-1.1	-7.4	-5.0	-6.2	-6.5	-5.6	-1.6	-4.7	-3.0	-10.8	-8.7	-11.9	-10.0	-50.0
AAG	9.7	-3.3	11.6	-2.8	-4.5	-6.7	-3.1	-6.9	3.3	-5.5	4.8	-5.1	-8.9	-13.2	-5.7	-12.6	-1.5	-6.1	-0.6	-6.1	-10.0	-11.8	-8.6	-11.9	1.2	0.5	2.2	0.1	-11.8	-14.0	-11.9	-13.4	-4.9	-9.1	-3.4	-8.9	-8.0	-10.0	-7.2	-10.0	-9.1	-10.2	-7.1	-9.9	-10.1	-13.0	-10.6	-12.7	-50.0
AAT	-1.7	10.9	-2.8	12.9	-2.7	-2.2	-2.8	0.2	-4.8	2.9	-5.2	5.2	-9.1	-9.5	-9.0	-7.0	-4.0	-1.0	-5.0	1.0	-9.0	-8.8	-8.9	-7.7	-7.0	-6.8	-7.1	-4.3	-12.4	-12.9	-13.9	-10.0	-4.9	-0.7	-5.6	1.4	-6.0	-6.5	-6.2	-4.8	-5.1	-3.2	-5.0	-1.2	-9.8	-9.9	-11.3	-8.2	-50.0
ACA	-2.7	-3.5	-4.5	-2.7	11.7	9.0	10.6	9.6	-3.2	-0.7	-5.1	-0.4	0.7	-4.6	-0.4	-3.6	-4.8	-8.9	-6.5	-7.8	-1.4	-4.1	-2.9	-3.3	-8.0	-9.1	-8.0	-8.2	-6.0	-9.3	-7.7	-8.5	-6.4	-10.1	-7.5	-8.6	2.8	-0.7	0.9	0.1	-5.9	-7.3	-6.5	-6.5	-0.4	-3.9	-2.6	-3.1	-50.0
ACC	-6.4	-0.4	-6.7	-2.2	9.0	12.3	9.8	9.6	-7.1	2.4	-7.2	0.3	-2.9	-1.2	-3.0	-3.3	-7.6	-6.7	-8.1	-7.9	-4.9	-1.9	-4.5	-3.8	-9.5	-7.8	-9.3	-8.9	-9.4	-7.1	-9.0	-9.0	-9.4	-7.5	-9.3	-9.2	-0.7	2.6	0.2	-0.1	-8.0	-4.6	-7.7	-6.1	-3.6	-1.0	-4.1	-3.1	-50.0
ACG	-3.9	-3.3	-3.1	-2.8	10.6	9.8	12.2	9.8	-4.9	0.1	-3.6	-0.2	-1.7	-4.1	0.9	-3.5	-5.9	-8.9	-5.6	-8.5	-3.9	-3.9	-2.2	-4.5	-7.3	-7.5	-6.4	-8.5	-7.1	-8.2	-6.7	-7.8	-7.9	-9.1	-7.1	-9.4	0.9	-0.2	2.5	-0.3	-6.9	-6.5	-5.5	-6.8	-1.7	-3.4	-1.7	-2.8	-50.0
ACT	-5.6	-1.8	-6.9	0.2	9.6	9.6	9.8	11.6	-6.6	0.9	-7.2	2.5	-2.3	-3.4	-2.3	-0.6	-6.5	-8.2	-8.0	-6.3	-3.7	-3.5	-3.9	-1.6	-9.9	-8.9	-9.6	-7.0	-8.6	-8.9	-8.8	-6.8	-8.6	-8.2	-8.8	-6.8	0.3	0.1	0.2	2.4	-7.4	-6.2	-6.9	-4.4	-2.9	-2.9	-3.5	-0.9	-50.0
AGA	5.1	-5.4	3.3	-4.8	-3.2	-7.1	-4.9	-6.6	13.3	-2.8	11.2	-1.9	-5.7	-12.5	-7.2	-11.6	-0.7	-4.8	-3.1	-4.3	-10.0	-11.6	-8.8	-11.7	10.5	7.7	9.1	8.5	-9.8	-12.7	-11.7	-11.8	-6.3	-11.4	-8.8	-11.0	-7.5	-10.3	-8.3	-9.9	-1.9	-6.7	-4.1	-6.4	-7.9	-12.5	-11.4	-11.7	-50.0
AGC	-5.0	4.6	-5.5	2.9	-0.7	2.4	0.1	0.9	-2.8	12.8	-2.6	11.0	-8.4	-6.3	-8.3	-7.7	-6.1	-2.9	-6.5	-4.2	-8.5	-5.9	-7.5	-7.7	-5.5	-2.4	-5.5	-4.1	-12.9	-10.3	-12.7	-11.3	-7.4	-3.1	-7.4	-4.9	-4.4	-1.8	-3.5	-3.5	-1.6	3.0	-0.8	0.9	-8.4	-6.3	-9.6	-7.3	-50.0
AGG	3.6	-5.5	4.8	-5.2	-5.1	-7.2	-3.6	-7.2	11.2	-2.6	13.4	-2.1	-7.7	-12.5	-5.3	-11.9	-2.2	-4.4	-1.9	-4.8	-10.2	-11.5	-8.1	-12.0	9.3	8.2	10.0	8.0	-10.8	-11.9	-10.7	-12.4	-8.2	-11.8	-6.9	-11.5	-8.4	-9.9	-7.1	-10.6	-4.7	-6.8	-1.2	-7.0	-9.8	-11.6	-9.6	-12.1	-50.0
AGT	-4.2	3.0	-5.1	5.2	-0.4	0.3	-0.2	2.5	-1.9	11.0	-2.1	13.2	-7.6	-8.5	-8.0	-5.3	-5.6	-4.5	-6.8	-2.4	-7.8	-7.9	-7.9	-6.2	-5.7	-5.1	-5.4	-2.1	-12.4	-12.3	-13.1	-10.1	-6.6	-4.4	-6.9	-2.6	-3.6	-3.8	-3.7	-2.0	-1.4	0.8	-0.9	3.0	-8.2	-8.1	-9.2	-5.8	-50.0
ATA	-6.3	-10.2	-8.9	-9.1	0.7	-2.9	-1.7	-2.3	-5.7	-8.4	-7.7	-7.6	13.2	9.6	3.5	9.7	-8.7	-12.4	-10.7	-10.7	-7.8	-10.2	-8.8	-9.6	-9.5	-11.9	-10.9	-10.5	2.3	-0.4	-0.2	-0.3	-9.7	-15.5	-11.4	-13.7	-3.0	-6.4	-4.1	-5.4	-9.6	-11.9	-10.5	-11.8	6.2	3.3	3.7	3.6	-50.0
ATC	-13.0	-7.9	-13.2	-9.5	-4.6	-1.2	-4.1	-3.4	-12.5	-6.3	-12.5	-8.5	9.6	12.7	0.2	10.5	-12.4	-11.6	-13.2	-12.0	-12.4	-10.1	-11.6	-12.0	-15.1	-13.1	-14.3	-13.4	-1.4	1.4	-1.6	-0.5	-14.9	-14.3	-15.2	-16.8	-7.7	-4.7	-6.3	-6.6	-14.6	-10.8	-12.8	-13.0	2.3	6.0	2.5	3.6	-50.0
ATG	-7.1	-9.9	-5.7	-9.0	-0.4	-3.0	0.9	-2.3	-7.2	-8.3	-5.3	-8.0	3.5	0.2	14.3	1.0	-7.3	-11.2	-6.9	-9.7	-8.5	-10.2	-7.7	-9.8	-10.0	-10.4	-8.4	-10.2	1.0	-0.6	1.7	-0.5	-11.1	-14.8	-9.7	-14.5	-3.7	-5.8	-3.1	-5.6	-10.4	-11.5	-8.2	-11.1	0.6	-1.6	1.6	-1.1	-50.0
ATT	-11.5	-9.6	-12.6	-7.0	-3.6	-3.3	-3.5	-0.6	-11.6	-7.7	-11.9	-5.3	9.7	10.5	1.0	12.6	-12.0	-12.2	-12.5	-9.7	-11.1	-11.2	-11.9	-9.4	-12.9	-14.3	-14.0	-11.9	-1.0	-0.4	-1.6	1.2	-13.9	-15.4	-13.7	-12.6	-6.2	-6.7	-6.3	-4.4	-13.0	-12.2	-13.0	-10.4	2.9	3.8	2.5	5.8	-50.0
CAA	0.4	-5.0	-1.5	-4.0	-4.8	-7.6	-5.9	-6.5	-0.7	-6.1	-2.2	-5.6	-8.7	-12.4	-7.3	-12.0	12.8	2.3	10.2	3.0	0.0	-3.4	-0.7	-3.2	2.5	-0.8	0.9	0.2	-3.0	-7.2	-5.7	-6.1	-0.2	-6.6	-1.8	-6.0	-5.3	-8.2	-5.7	-7.6	-6.7	-9.6	-7.5	-9.3	-7.1	-10.5	-9.6	-9.4	-50.0
CAC	-6.0	0.5	-6.1	-1.0	-8.9	-6.7	-8.9	-8.2	-4.8	-2.9	-4.4	-4.5	-12.4	-11.6	-11.2	-12.2	2.3	14.6	1.9	12.9	-5.5	-2.6	-4.1	-4.7	-1.2	3.0	-1.1	1.6	-8.0	-4.7	-8.7	-6.0	-8.2	-4.7	-7.8	-6.7	-10.0	-8.3	-8.9	-9.9	-10.8	-7.1	-10.0	-9.2	-11.6	-10.1	-12.3	-11.9	-50.0
CAG	-1.9	-5.5	-0.6	-5.0	-6.5	-8.1	-5.6	-8.0	-3.1	-6.5	-1.9	-6.8	-10.7	-13.2	-6.9	-12.5	10.2	1.9	11.9	2.1	-2.3	-4.1	-0.5	-4.6	-0.1	-0.9	2.4	-0.8	-5.1	-6.9	-4.8	-6.7	-2.3	-7.1	-0.8	-7.2	-7.2	-8.0	-5.6	-8.5	-9.4	-9.7	-7.2	-9.8	-9.2	-11.1	-9.5	-10.7	-50.0
CAT	-5.3	-1.0	-6.1	1.0	-7.8	-7.9	-8.5	-6.3	-4.3	-4.2	-4.8	-2.4	-10.7	-12.0	-9.7	-9.7	3.0	12.9	2.1	14.7	-4.9	-3.8	-4.0	-2.4	-1.0	0.8	-1.3	3.4	-7.6	-5.7	-8.1	-3.5	-6.8	-5.8	-7.2	-4.2	-8.9	-10.2	-8.4	-8.2	-9.9	-8.4	-9.7	-6.4	-11.1	-11.1	-11.8	-10.0	-50.0
CCA	-8.5	-10.3	-10.0	-9.0	-1.4	-4.9	-3.9	-3.7	-10.0	-8.5	-10.2	-7.8	-7.8	-12.4	-8.5	-11.1	0.0	-5.5	-2.3	-4.9	12.6	10.0	11.1	10.5	-6.0	-8.3	-6.9	-7.5	-2.2	-7.4	-5.3	-5.9	-8.9	-12.5	-9.4	-11.6	-0.7	-3.9	-2.3	-3.0	-9.1	-9.8	-9.2	-9.5	-5.6	-9.0	-8.0	-8.5	-50.0
CCC	-11.2	-8.1	-11.8	-8.8	-4.1	-1.9	-3.9	-3.5	-11.6	-5.9	-11.5	-7.9	-10.2	-10.1	-10.2	-11.2	-3.4	-2.6	-4.1	-3.8	10.0	13.1	10.7	10.6	-8.1	-5.2	-8.0	-6.7	-6.1	-3.7	-7.5	-5.6	-11.1	-10.3	-10.6	-11.9	-3.2	-1.0	-2.2	-2.8	-10.5	-8.1	-9.4	-9.5	-8.3	-6.9	-9.4	-8.8	-50.0
CCG	-8.9	-9.4	-8.6	-8.9	-2.9	-4.5	-2.2	-3.9	-8.8	-7.5	-8.1	-7.9	-8.8	-11.6	-7.7	-11.9	-0.7	-4.1	-0.5	-4.0	11.1	10.7	13.2	10.4	-5.7	-5.8	-3.5	-6.1	-3.6	-6.5	-3.3	-5.5	-9.4	-11.0	-8.7	-11.2	-1.8	-2.7	0.7	-3.0	-9.1	-8.2	-7.3	-9.4	-7.2	-8.2	-7.2	-8.2	-50.0
CCT	-10.8	-9.6	-11.9	-7.7	-3.3	-3.8	-4.5	-1.6	-11.7	-7.7	-12.0	-6.2	-9.6	-12.0	-9.8	-9.4	-3.2	-4.7	-4.6	-2.4	10.5	10.6	10.4	12.6	-8.2	-7.9	-9.0	-4.7	-6.1	-6.0	-7.5	-2.9	-10.9	-12.2	-11.2	-10.9	-2.4	-2.9	-2.7	-0.9	-10.4	-9.7	-10.2	-8.0	-8.4	-9.1	-9.3	-6.5	-50.0
CGA	2.1	-8.1	1.2	-7.0	-8.0	-9.5	-7.3	-9.9	10.5	-5.5	9.3	-5.7	-9.5	-15.1	-10.0	-12.9	2.5	-1.2	-0.1	-1.0	-6.0	-8.1	-5.7	-8.2	13.8	11.3	11.8	12.1	-6.0	-9.1	-9.0	-9.5	-8.9	-13.4	-10.0	-13.1	-9.9	-11.7	-9.8	-12.8	-5.9	-9.4	-6.5	-8.1	-10.7	-14.0	-13.3	-13.9	-50.0
CGC	0.0	-5.0	0.5	-6.8	-9.1	-7.8	-7.5	-8.9	7.7	-2.4	8.2	-5.1	-11.9	-13.1	-10.4	-14.3	-0.8	3.0	-0.9	0.8	-8.3	-5.2	-5.8	-7.9	11.3	15.0	11.2	12.8	-9.7	-5.3	-9.2	-7.8	-11.7	-10.6	-10.1	-12.2	-11.7	-8.8	-8.9	-11.8	-9.3	-5.0	-8.0	-8.2	-13.6	-11.4	-12.8	-13.0	-50.0
CGG	1.4	-7.3	2.2	-7.1	-8.0	-9.3	-6.4	-9.6	9.1	-5.5	10.0	-5.4	-10.9	-14.3	-8.4	-14.0	0.9	-1.1	2.4	-1.3	-6.9	-8.0	-3.5	-9.0	11.8	11.2	13.4	11.4	-7.3	-8.8	-6.5	-8.5	-10.0	-12.5	-7.8	-12.5	-9.6	-11.0	-7.1	-10.7	-7.9	-8.0	-4.3	-9.4	-11.4	-12.3	-10.9	-12.9	-50.0
CGT	0.2	-6.3	0.1	-4.3	-8.2	-8.9	-8.5	-7.0	8.5	-4.1	8.0	-2.1	-10.5	-13.4	-10.2	-11.9	0.2	1.6	-0.8	3.4	-7.5	-6.7	-6.1	-4.7	12.1	12.8	11.4	14.7	-8.7	-7.4	-9.4	-5.3	-9.9	-11.8	-10.5	-10.3	-9.9	-10.1	-9.3	-9.3	-8.1	-7.2	-8.0	-5.2	-12.0	-12.1	-12.6	-10.9	-50.0
CTA	-10.2	-13.4	-11.8	-12.4	-6.0	-9.4	-7.1	-8.6	-9.8	-12.9	-10.8	-12.4	2.3	-1.4	1.0	-1.0	-3.0	-8.0	-5.1	-7.6	-2.2	-6.1	-3.6	-6.1	-6.0	-9.7	-7.3	-8.7	11.2	7.9	8.9	8.1	-12.1	-17.4	-13.2	-16.8	-6.3	-9.5	-7.5	-8.8	-12.7	-15.2	-13.1	-14.2	0.0	-3.1	-1.8	-3.1	-50.0
CTC	-13.5	-11.3	-14.0	-12.9	-9.3	-7.1	-8.2	-8.9	-12.7	-10.3	-11.9	-12.3	-0.4	1.4	-0.6	-0.4	-7.2	-4.7	-6.9	-5.7	-7.4	-3.7	-6.5	-6.0	-9.1	-5.3	-8.8	-7.4	7.9	11.9	7.8	9.3	-15.2	-15.1	-14.6	-17.2	-9.7	-7.3	-8.2	-9.2	-15.0	-12.8	-14.1	-14.9	-2.8	0.2	-2.9	-2.3	-50.0
CTG	-13.0	-14.4	-11.9	-13.9	-7.7	-9.0	-6.7	-8.8	-11.7	-12.7	-10.7	-13.1	-0.2	-1.6	1.7	-1.6	-5.7	-8.7	-4.8	-8.1	-5.3	-7.5	-3.3	-7.5	-9.0	-9.2	-6.5	-9.4	8.9	7.8	10.1	7.8	-14.3	-17.7	-13.0	-17.8	-8.0	-9.4	-6.2	-9.2	-15.1	-14.9	-12.2	-14.9	-1.8	-3.2	-0.8	-3.2	-50.0
CTT	-12.5	-12.9	-13.4	-10.0	-8.5	-9.0	-7.8	-6.8	-11.8	-11.3	-12.4	-10.1	-0.3	-0.5	-0.5	1.2	-6.1	-6.0	-6.7	-3.5	-5.9	-5.6	-5.5	-2.9	-9.5	-7.8	-8.5	-5.3	8.1	9.3	7.8	11.8	-14.4	-15.7	-14.5	-14.6	-8.4	-8.7	-7.9	-7.1	-14.3	-13.8	-13.8	-12.3	-2.4	-2.2	-2.9	-0.2	-50.0
GAA	-2.6	-6.3	-4.9	-4.9	-6.4	-9.4	-7.9	-8.6	-6.3	-7.4	-8.2	-6.6	-9.7	-14.9	-11.1	-13.9	-0.2	-8.2	-2.3	-6.8	-8.9	-11.1	-9.4	-10.9	-8.9	-11.7	-10.0	-9.9	-12.1	-15.2	-14.3	-14.4	11.1	2.9	9.2	3.5	-3.0	-7.0	-4.3	-6.2	-2.2	-6.6	-3.7	-5.7	-6.0	-10.4	-8.6	-9.5	-50.0
GAC	-8.5	0.8	-9.1	-0.7	-10.1	-7.5	-9.1	-8.2	-11.4	-3.1	-11.8	-4.4	-15.5	-14.3	-14.8	-15.4	-6.6	-4.7	-7.1	-5.8	-12.5	-10.3	-11.0	-12.2	-13.4	-10.6	-12.5	-11.8	-17.4	-15.1	-17.7	-15.7	2.9	12.5	3.1	10.3	-7.7	-5.2	-6.2	-7.3	-5.4	-1.7	-5.4	-3.7	-11.6	-9.1	-13.0	-10.8	-50.0
GAG	-5.0	-6.4	-3.4	-5.6	-7.5	-9.3	-7.1	-8.8	-8.8	-7.4	-6.9	-6.9	-11.4	-15.2	-9.7	-13.7	-1.8	-7.8	-0.8	-7.2	-9.4	-10.6	-8.7	-11.2	-10.0	-10.1	-7.8	-10.5	-13.2	-14.6	-13.0	-14.5	9.2	3.1	10.8	3.0	-4.5	-6.7	-2.7	-6.7	-5.0	-6.8	-2.5	-6.7	-7.5	-10.4	-7.4	-10.2	-50.0
GAT	-8.1	-1.1	-8.9	1.4	-8.6	-9.2	-9.4	-6.8	-11.0	-4.9	-11.5	-2.6	-13.7	-16.8	-14.5	-12.6	-6.0	-6.7	-7.2	-4.2	-11.6	-11.9	-11.2	-10.9	-13.1	-12.2	-12.5	-10.3	-16.8	-17.2	-17.8	-14.6	3.5	10.3	3.0	12.4	-6.9	-7.5	-6.8	-4.9	-5.4	-4.2	-5.4	-1.3	-10.8	-11.5	-12.4	-8.2	-50.0
GCA	-6.3	-7.4	-8.0	-6.0	2.8	-0.7	0.9	0.3	-7.5	-4.4	-8.4	-3.6	-3.0	-7.7	-3.7	-6.2	-5.3	-10.0	-7.2	-8.9	-0.7	-3.2	-1.8	-2.4	-9.9	-11.7	-9.6	-9.9	-6.3	-9.7	-8.0	-8.4	-3.0	-7.7	-4.5	-6.9	11.3	8.2	9.4	9.1	-1.0	-3.3	-1.8	-2.4	1.5	-2.1	-0.4	-1.1	-50.0
GCC	-9.9	-5.0	-10.0	-6.5	-0.7	2.6	-0.2	0.1	-10.3	-1.8	-9.9	-3.8	-6.4	-4.7	-5.8	-6.7	-8.2	-8.3	-8.0	-10.2	-3.9	-1.0	-2.7	-2.9	-11.7	-8.8	-11.0	-10.1	-9.5	-7.3	-9.4	-8.7	-7.0	-5.2	-6.7	-7.5	8.2	11.6	8.8	9.1	-3.7	-0.9	-3.1	-3.0	-2.0	1.2	-2.3	-1.3	-50.0
GCG	-7.5	-6.2	-7.2	-6.2	0.9	0.2	2.5	0.2	-8.3	-3.5	-7.1	-3.7	-4.1	-6.3	-3.1	-6.3	-5.7	-8.9	-5.6	-8.4	-2.3	-2.2	0.7	-2.7	-9.8	-8.9	-7.1	-9.3	-7.5	-8.2	-6.2	-7.9	-4.3	-6.2	-2.7	-6.8	9.4	8.8	12.1	8.8	-2.1	-2.0	0.1	-2.4	0.0	-1.1	1.3	-0.8	-50.0
GCT	-9.0	-6.5	-10.0	-4.8	0.1	-0.1	-0.3	2.4	-9.9	-3.5	-10.6	-2.0	-5.4	-6.6	-5.6	-4.4	-7.6	-9.9	-8.5	-8.2	-3.0	-2.8	-3.0	-0.9	-12.8	-11.8	-10.7	-9.3	-8.8	-9.2	-9.2	-7.1	-6.2	-7.3	-6.7	-4.9	9.1	9.1	8.8	11.2	-3.1	-3.0	-3.3	-1.0	-1.1	-1.4	-2.0	1.2	-50.0
GGA	-7.1	-5.6	-9.1	-5.1	-5.9	-8.0	-6.9	-7.4	-1.9	-1.6	-4.7	-1.4	-9.6	-14.6	-10.4	-13.0	-6.7	-10.8	-9.4	-9.9	-9.1	-10.5	-9.1	-10.4	-5.9	-9.3	-7.9	-8.1	-12.7	-15.0	-15.1	-14.3	-2.2	-5.4	-5.0	-5.4	-1.0	-3.7	-2.1	-3.1	12.8	9.6	11.1	10.1	-4.8	-9.4	-8.1	-8.6	-50.0
GGC	-10.2	-1.6	-10.2	-3.2	-7.3	-4.6	-6.5	-6.2	-6.7	3.0	-6.8	0.8	-11.9	-10.8	-11.5	-12.2	-9.6	-7.1	-9.7	-8.4	-9.8	-8.1	-8.2	-9.7	-9.4	-5.0	-8.0	-7.2	-15.2	-12.8	-14.9	-13.8	-6.6	-1.7	-6.8	-4.2	-3.3	-0.9	-2.0	-3.0	9.6	12.8	9.7	10.5	-8.5	-5.6	-9.3	-7.8	-50.0
GGG	-8.2	-4.7	-7.1	-5.0	-6.5	-7.7	-5.5	-6.9	-4.1	-0.8	-1.2	-0.9	-10.5	-12.8	-8.2	-13.0	-7.5	-10.0	-7.2	-9.7	-9.2	-9.4	-7.3	-10.2	-6.5	-8.0	-4.3	-8.0	-13.1	-14.1	-12.2	-13.8	-3.7	-5.4	-2.5	-5.4	-1.8	-3.1	0.1	-3.3	11.1	9.7	12.9	9.8	-5.5	-8.1	-5.4	-7.8	-50.0
GGT	-9.2	-3.0	-9.9	-1.2	-6.5	-6.1	-6.8	-4.4	-6.4	0.9	-7.0	3.0	-11.8	-13.0	-11.1	-10.4	-9.3	-9.2	-9.8	-6.4	-9.5	-9.5	-9.4	-8.0	-8.1	-8.2	-9.4	-5.2	-14.2	-14.9	-14.9	-12.3	-5.7	-3.7	-6.7	-1.3	-2.4	-3.0	-2.4	-1.0	10.1	10.5	9.8	13.1	-7.2	-8.0	-8.4	-5.0	-50.0
GTA	-8.2	-10.8	-10.1	-9.8	-0.4	-3.6	-1.7	-2.9	-7.9	-8.4	-9.8	-8.2	6.2	2.3	0.6	2.9	-7.1	-11.6	-9.2	-11.1	-5.6	-8.3	-7.2	-8.4	-10.7	-13.6	-11.4	-12.0	0.0	-2.8	-1.8	-2.4	-6.0	-11.6	-7.5	-10.8	1.5	-2.0	0.0	-1.1	-4.8	-8.5	-5.5	-7.2	11.9	8.6	10.0	9.0	-50.0
GTC	-12.5	-8.7	-13.0	-9.9	-3.9	-1.0	-3.4	-2.9	-12.5	-6.3	-11.6	-8.1	3.3	6.0	-1.6	3.8	-10.5	-10.1	-11.1	-11.1	-9.0	-6.9	-8.2	-9.1	-14.0	-11.4	-12.3	-12.1	-3.1	0.2	-3.2	-2.2	-10.4	-9.1	-10.4	-11.5	-2.1	1.2	-1.1	-1.4	-9.4	-5.6	-8.1	-8.0	8.6	12.4	8.6	9.5	-50.0
GTG	-11.1	-11.9	-10.6	-11.3	-2.6	-4.1	-1.7	-3.5	-11.4	-9.6	-9.6	-9.2	3.7	2.5	1.6	2.5	-9.6	-12.3	-9.5	-11.8	-8.0	-9.4	-7.2	-9.3	-13.3	-12.8	-10.9	-12.6	-1.8	-2.9	-0.8	-2.9	-8.6	-13.0	-7.4	-12.4	-0.4	-2.3	1.3	-2.0	-8.1	-9.3	-5.4	-8.4	10.0	8.6	11.4	8.9	-50.0
GTT	-11.4	-10.0	-12.7	-8.2	-3.1	-3.1	-2.8	-0.9	-11.7	-7.3	-12.1	-5.8	3.6	3.6	-1.1	5.8	-9.4	-11.9	-10.7	-10.0	-8.5	-8.8	-8.2	-6.5	-13.9	-13.0	-12.9	-10.9	-3.1	-2.3	-3.2	-0.2	-9.5	-10.8	-10.2	-8.2	-1.1	-1.3	-0.8	1.2	-8.6	-7.8	-7.8	-5.0	9.0	9.5	8.9	12.0	-50.0
TAA	-50.0	-50.0	-50.0	-50.0	-50.0	-50.0	-50.0	-50.0	-50.0	-50.0	-50.0	-50.0	-50.0	-50.0	-50.0	-50.0	-50.0	-50.0	-50.0	-50.0	-50.0	-50.0	-50.0	-50.0	-50.0	-50.0	-50.0	-50.0	-50.0	-50.0	-50.0	-50.0	-50.0	-50.0	-50.0	-50.0	-50.0	-50.0	-50.0	-50.0	-50.0	-50.0	-50.0	-50.0	-50.0	-50.0	-50.0	-50.0	33.3
TAC	-14.8	-6.2	-14.9	-7.6	-14.6	-11.6	-13.0	-12.2	-14.0	-9.0	-14.1	-10.1	-13.6	-11.2	-12.4	-12.5	-8.1	2.2	-8.7	0.4	-15.3	-11.3	-13.2	-13.3	-11.9	-7.2	-11.8	-7.9	-10.7	-7.4	-10.8	-8.9	-15.5	-10.3	-15.5	-12.5	-14.5	-12.1	-11.9	-12.8	-18.3	-12.7	-16.4	-14.7	-14.2	-10.4	-13.7	-13.0	-50.0
TAG	-50.0	-50.0	-50.0	-50.0	-50.0	-50.0	-50.0	-50.0	-50.0	-50.0	-50.0	-50.0	-50.0	-50.0	-50.0	-50.0	-50.0	-50.0	-50.0	-50.0	-50.0	-50.0	-50.0	-50.0	-50.0	-50.0	-50.0	-50.0	-50.0	-50.0	-50.0	-50.0	-50.0	-50.0	-50.0	-50.0	-50.0	-50.0	-50.0	-50.0	-50.0	-50.0	-50.0	-50.0	-50.0	-50.0	-50.0	-50.0	30.6
TAT	-13.8	-7.5	-14.4	-5.1	-12.6	-11.6	-11.5	-10.1	-13.2	-9.7	-12.7	-7.4	-11.9	-11.9	-11.5	-10.2	-7.2	0.9	-8.6	2.6	-14.1	-12.8	-13.3	-11.0	-9.7	-8.4	-11.2	-5.3	-9.3	-8.7	-9.9	-7.1	-13.9	-11.2	-14.2	-8.9	-12.9	-12.6	-12.6	-10.9	-15.4	-13.8	-14.8	-11.4	-12.8	-11.6	-13.2	-10.3	-50.0
TCA	-7.3	-6.3	-8.9	-5.5	2.9	0.2	1.5	1.2	-8.5	-2.3	-10.0	-1.7	-5.6	-10.5	-5.5	-9.6	-4.3	-7.9	-6.1	-7.2	2.3	-0.6	0.5	-0.0	-8.9	-11.0	-9.4	-9.3	-4.6	-9.4	-7.3	-8.1	-7.8	-9.8	-8.9	-9.2	2.8	0.1	1.2	0.8	-5.9	-6.8	-5.9	-6.3	-4.1	-7.2	-6.1	-6.2	-50.0
TCC	-10.1	-4.3	-10.8	-5.8	0.1	2.3	0.7	0.6	-10.4	-0.2	-10.8	-2.0	-8.8	-9.2	-8.0	-9.7	-6.8	-5.9	-7.5	-7.0	-1.4	2.2	-0.9	-0.4	-10.8	-7.7	-9.8	-8.8	-8.9	-7.3	-9.6	-9.1	-10.5	-8.3	-10.2	-10.0	-0.0	2.5	0.7	0.5	-7.5	-5.1	-7.1	-6.7	-7.4	-5.7	-8.1	-7.0	-50.0
TCG	-8.4	-6.2	-8.9	-5.9	1.8	0.4	2.7	1.2	-9.1	-1.2	-8.8	-1.5	-7.2	-10.5	-4.9	-9.6	-5.7	-7.4	-5.5	-7.4	0.3	-0.3	1.8	-0.4	-9.0	-8.7	-7.3	-8.9	-5.9	-9.4	-6.4	-8.7	-8.7	-9.1	-8.5	-9.4	1.4	0.7	3.5	0.7	-6.6	-5.3	-4.7	-5.8	-5.7	-7.5	-5.5	-7.1	-50.0
TCT	-9.1	-5.4	-10.4	-4.2	1.0	0.5	0.6	2.4	-9.6	-1.5	-10.5	-0.5	-8.9	-10.5	-7.2	-8.3	-6.3	-6.9	-7.7	-5.1	-0.5	0.1	-0.6	2.3	-11.1	-10.2	-10.5	-7.0	-8.3	-9.4	-9.4	-6.6	-9.6	-9.7	-10.0	-7.9	0.7	0.6	0.8	2.3	-7.1	-6.5	-7.2	-5.0	-6.5	-7.4	-7.5	-5.4	-50.0
TGA	-50.0	-50.0	-50.0	-50.0	-50.0	-50.0	-50.0	-50.0	-50.0	-50.0	-50.0	-50.0	-50.0	-50.0	-50.0	-50.0	-50.0	-50.0	-50.0	-50.0	-50.0	-50.0	-50.0	-50.0	-50.0	-50.0	-50.0	-50.0	-50.0	-50.0	-50.0	-50.0	-50.0	-50.0	-50.0	-50.0	-50.0	-50.0	-50.0	-50.0	-50.0	-50.0	-50.0	-50.0	-50.0	-50.0	-50.0	-50.0	29.2
TGC	-13.0	-7.0	-13.1	-8.3	-9.2	-6.5	-8.9	-7.6	-9.8	-0.7	-9.2	-2.1	-12.4	-10.3	-12.4	-11.6	-9.5	-4.6	-10.4	-5.7	-13.6	-10.1	-11.4	-10.9	-6.5	-1.5	-6.2	-3.6	-12.8	-8.0	-12.3	-9.7	-16.5	-12.7	-15.6	-14.3	-8.7	-6.0	-7.1	-7.5	-9.5	-4.1	-8.4	-6.1	-11.0	-8.6	-11.3	-9.3	-50.0
TGG	-13.5	-16.3	-11.8	-15.5	-13.6	-15.3	-12.1	-16.1	-7.7	-13.3	-4.2	-12.6	-14.1	-16.2	-10.3	-15.4	-9.6	-11.6	-7.7	-9.8	-14.3	-17.5	-11.1	-17.2	-5.3	-7.1	-2.2	-7.1	-9.6	-11.9	-8.7	-11.4	-17.1	-20.6	-15.3	-19.9	-14.1	-14.8	-12.4	-16.5	-11.7	-12.8	-6.4	-13.4	-14.3	-15.7	-12.7	-14.0	-50.0
TGT	-12.4	-8.2	-13.0	-5.9	-7.7	-7.8	-7.4	-5.8	-8.8	-2.0	-9.3	-0.4	-11.6	-11.3	-11.6	-9.4	-8.9	-5.6	-10.0	-3.2	-11.5	-11.1	-10.5	-8.3	-6.3	-4.9	-6.7	-1.2	-10.6	-9.7	-11.3	-8.0	-14.8	-13.1	-15.5	-11.4	-7.5	-7.5	-7.1	-5.9	-8.4	-5.8	-8.1	-3.6	-9.9	-9.7	-10.1	-8.2	-50.0
TTA	-10.7	-13.2	-12.4	-11.6	-4.8	-8.4	-6.1	-7.2	-10.3	-11.8	-11.0	-11.6	2.8	-1.7	0.7	-1.1	-6.2	-9.7	-7.3	-8.4	-5.3	-8.6	-6.1	-8.3	-10.5	-11.2	-9.8	-10.2	9.5	6.5	7.6	6.8	-12.1	-16.0	-13.0	-16.2	-5.2	-8.6	-7.1	-7.8	-12.5	-14.4	-12.1	-13.0	1.4	-3.0	-1.6	-2.4	-50.0
TTC	-18.1	-12.3	-19.4	-14.2	-12.2	-9.5	-11.5	-10.8	-17.9	-11.9	-18.2	-13.9	-6.4	-3.7	-6.8	-5.4	-12.8	-5.9	-13.6	-7.4	-13.7	-9.9	-12.9	-12.7	-16.2	-11.6	-15.2	-12.7	-3.2	0.5	-3.3	-1.8	-18.9	-16.6	-18.8	-19.2	-12.5	-9.4	-10.6	-11.1	-17.3	-14.1	-16.2	-16.0	-7.9	-3.7	-7.8	-6.3	-50.0
TTG	-11.8	-13.1	-11.5	-12.0	-6.2	-8.3	-5.4	-7.4	-11.8	-12.3	-11.1	-11.4	0.5	-2.5	2.4	-1.6	-6.8	-9.9	-6.4	-8.9	-6.1	-8.6	-5.0	-7.8	-10.4	-11.6	-8.5	-9.9	8.2	6.4	8.7	6.9	-12.4	-17.0	-12.6	-15.8	-6.5	-8.5	-5.0	-7.8	-13.2	-13.6	-10.3	-13.7	-0.7	-3.2	-0.3	-2.4	-50.0
TTT	-17.2	-13.3	-17.8	-11.6	-11.0	-11.1	-10.4	-9.0	-16.0	-12.7	-16.1	-11.1	-5.2	-5.4	-6.0	-3.3	-11.8	-7.3	-13.3	-5.9	-12.7	-11.9	-11.9	-9.3	-15.2	-15.0	-14.9	-11.0	-2.8	-1.8	-2.9	0.4	-17.4	-18.4	-18.3	-15.9	-10.7	-11.2	-10.6	-9.0	-15.4	-14.8	-15.8	-13.3	-6.8	-5.9	-7.2	-3.9	-50.0
	AAA	AAC	AAG	AAT	ACA	ACC	ACG	ACT	AGA	AGC	AGG	AGT	ATA	ATC	ATG	ATT	CAA	CAC	CAG	CAT	CCA	CCC	CCG	CCT	CGA	CGC	CGG	CGT	CTA	CTC	CTG	CTT	GAA	GAC	GAG	GAT	GCA	GCC	GCG	GCT	GGA	GGC	GGG	GGT	GTA	GTC	GTG	GTT	TAA
[truncated: 15 more columns]
